# Supplementary material for: New secondary metabolites with cytotoxicity from fungus Penicillium roqueforti
Source: Nat Prod Bioprospect. 2023 Jun 1;13(1):17. doi: 10.1007/s13659-023-00381-4 (PMC10235286; doi:10.1007/s13659-023-00381-4)
Supplement: Supplementary file 2 — Additional file 2: Additional data associated with this article including 1D and 2D NMR, HRESIMS, UV, IR of 1–3 and X-ray data of compound 1. [file 13659_2023_381_MOESM2_ESM.cif]

data_global
_audit_creation_method                  'APEX3 v2018.1-0'

_publ_requested_journal                 ?

_publ_contact_author_name               ?
_publ_contact_author_address            
;
;
_publ_contact_author_email              ?
_publ_contact_author_fax                ?
_publ_contact_author_phone              ?

_publ_section_title                     
;
;
_publ_section_abstract                  
;
;
_publ_section_references                
;
;
_publ_section_comment                   
;
;

data_zyh_yz257
_chemical_name_systematic               ?
_chemical_name_common                   ?
_chemical_formula_moiety                'C29 H41 N O7'
_chemical_formula_sum                   'C29 H41 N O7'
_chemical_formula_iupac                 ?
_chemical_formula_weight                515.63
_chemical_absolute_configuration        ad

_chemical_melting_point                 ?

_space_group_crystal_system             hexagonal
_space_group_name_H-M_alt               'P 65'
_space_group_name_Hall                  'P 65'
loop_
    _space_group_symop_operation_xyz
    'x, y, z'
    'x-y, x, z+5/6'
    'y, -x+y, z+1/6'
    '-y, x-y, z+2/3'
    '-x+y, -x, z+1/3'
    '-x, -y, z+1/2'

_cell_length_a                          15.7101(9)
_cell_length_b                          15.7101(9)
_cell_length_c                          62.953(4)
_cell_angle_alpha                       90
_cell_angle_beta                        90
_cell_angle_gamma                       120
_cell_volume                            13455.7(18)
_cell_formula_units_Z                   18
_cell_measurement_reflns_used           9252
_cell_measurement_theta_min             3.3234
_cell_measurement_theta_max             70.1581
_cell_measurement_temperature           100.(2)

_exptl_crystal_description              block
_exptl_crystal_colour                   'clear light colourless'
_exptl_crystal_size_max                 0.460
_exptl_crystal_size_mid                 0.270
_exptl_crystal_size_min                 0.220
_exptl_crystal_density_diffrn           1.145
_exptl_crystal_density_meas             ?
_exptl_crystal_density_method           'not measured'
_exptl_crystal_F_000                    5004

_exptl_absorpt_coefficient_mu           0.660
_exptl_absorpt_correction_type          Multi-Scan
_exptl_absorpt_process_details          
;
SADABS-2016/2 - Bruker AXS area detector scaling and absorption correction
;
_exptl_absorpt_correction_T_min         0.70
_exptl_absorpt_correction_T_max         0.87

_exptl_special_details                  
;
; 

_diffrn_ambient_temperature             100.(2)

_diffrn_source                          'Ius Diamond'
_diffrn_source_type                     Microfocus

_diffrn_radiation_type                  'Cu K\a'
_diffrn_radiation_wavelength            1.54178
_diffrn_radiation_monochromator         'Helixos MX multilayer Optic'

_diffrn_measurement_device_type         'Bruker D8 QUEST PHOTON II'
_diffrn_measurement_method              ?

_diffrn_detector_area_resol_mean        7.3910

_diffrn_reflns_number                   155616
_diffrn_reflns_av_R_equivalents         0.0773
_diffrn_reflns_av_unetI/netI            0.0294
_diffrn_reflns_theta_min                3.25
_diffrn_reflns_theta_max                70.27
_diffrn_reflns_theta_full               70.27
_diffrn_measured_fraction_theta_max     0.999
_diffrn_measured_fraction_theta_full    0.999
_diffrn_reflns_limit_h_min              -19
_diffrn_reflns_limit_h_max              19
_diffrn_reflns_limit_k_min              -18
_diffrn_reflns_limit_k_max              19
_diffrn_reflns_limit_l_min              -76
_diffrn_reflns_limit_l_max              76

_refine_special_details                 
;
;

_reflns_number_total                    17064
_reflns_number_gt                       16501
_reflns_threshold_expression            'I > 2\s(I)'

_refine_ls_structure_factor_coef        Fsqd
_refine_ls_matrix_type                  full
_refine_ls_R_factor_all                 0.0479
_refine_ls_R_factor_gt                  0.0464
_refine_ls_wR_factor_gt                 0.1229
_refine_ls_wR_factor_ref                0.1247
_refine_ls_goodness_of_fit_ref          1.009
_refine_ls_restrained_S_all             1.028
_refine_ls_number_reflns                17064
_refine_ls_number_parameters            1296
_refine_ls_number_restraints            989
_refine_ls_number_constraints           ?
_refine_ls_hydrogen_treatment           constr
_refine_ls_weighting_scheme             calc
_refine_ls_weighting_details            
    'w=1/[\s^2^(Fo^2^)+(0.0792P)^2^+3.4999P] where P=(Fo^2^+2Fc^2^)/3'

_atom_sites_solution_hydrogens          geom
_atom_sites_solution_primary            ?
_atom_sites_solution_secondary          ?

_refine_ls_shift/su_max                 0.020
_refine_ls_shift/su_mean                0.001
_refine_diff_density_max                0.570
_refine_diff_density_min                -0.342
_refine_ls_extinction_method            none
_refine_ls_extinction_coef              ?
_refine_ls_abs_structure_details        
;

Flack x determined using 7601 quotients [(I+)-(I-)]/[(I+)+(I-)]
(Parsons, Flack and Wagner, Acta Cryst. B69 (2013) 249-259).
;
_refine_ls_abs_structure_Flack          0.02(5)

loop_
    _atom_type_symbol
    _atom_type_description
    _atom_type_scat_dispersion_real
    _atom_type_scat_dispersion_imag
    _atom_type_scat_source
    C C 0.0181 0.0091 'International Tables Vol C Tables 4.2.6.8 and 6.1.1.4'
    H H 0.0000 0.0000 'International Tables Vol C Tables 4.2.6.8 and 6.1.1.4'
    N N 0.0311 0.0180 'International Tables Vol C Tables 4.2.6.8 and 6.1.1.4'
    O O 0.0492 0.0322 'International Tables Vol C Tables 4.2.6.8 and 6.1.1.4'

_computing_data_collection              'Bruker Instrument Service vV6.2.9'
_computing_cell_refinement              'SAINT V8.38A (Bruker AXS Inc., 2017)'
_computing_data_reduction               'SAINT V8.38A (Bruker AXS Inc., 2017)'
_computing_structure_solution           'SHELXT 2014/5 (Sheldrick, 2014)'
_computing_structure_refinement         'SHELXL-2017/1 (Sheldrick, 2017)'
_computing_molecular_graphics           'shelXle (C.B. Huebschle, rev 882)'
_computing_publication_material         ?

loop_
    _atom_site_type_symbol
    _atom_site_label
    _atom_site_fract_x
    _atom_site_fract_y
    _atom_site_fract_z
    _atom_site_U_iso_or_equiv
    _atom_site_adp_type
    _atom_site_calc_flag
    _atom_site_refinement_flags_adp
    _atom_site_refinement_flags_occupancy
    _atom_site_refinement_flags_posn
    _atom_site_occupancy
    _atom_site_disorder_assembly
    _atom_site_disorder_group
    C C20 0.62077(19) 0.74611(18) 0.46297(4) 0.0242(5) Uani d U P D 0.577(8) A
     1
    H H20 0.627752 0.754929 0.447216 0.029 Uiso calc U P R 0.577(8) A 1
    C C22 0.7248(8) 0.7799(11) 0.47231(15) 0.028(2) Uani d U P D 0.577(8) A 1
    H H22 0.757573 0.852851 0.474117 0.033 Uiso calc U P R 0.577(8) A 1
    C C23 0.7240(5) 0.7372(4) 0.49430(11) 0.0335(13) Uani d U P D 0.577(8) A 1
    H H23A 0.689616 0.664742 0.492956 0.04 Uiso calc U P R 0.577(8) A 1
    H H23B 0.792879 0.759219 0.498274 0.04 Uiso calc U P R 0.577(8) A 1
    C C24 0.6775(4) 0.7620(4) 0.51231(11) 0.0383(14) Uani d U P D 0.577(8) A 1
    H H24A 0.606104 0.731961 0.509665 0.046 Uiso calc U P R 0.577(8) A 1
    H H24B 0.705975 0.834175 0.513009 0.046 Uiso calc U P R 0.577(8) A 1
    C C25 0.6939(5) 0.7248(5) 0.53367(10) 0.0465(15) Uani d U P D 0.577(8) A 1
    H H25A 0.67091 0.653735 0.532332 0.056 Uiso calc U P R 0.577(8) A 1
    H H25B 0.765391 0.758836 0.536608 0.056 Uiso calc U P R 0.577(8) A 1
    C C26 0.6426(10) 0.7397(12) 0.5524(2) 0.071(3) Uani d U P D 0.577(8) A 1
    H H26A 0.570809 0.704928 0.54987 0.085 Uiso calc U P R 0.577(8) A 1
    H H26B 0.665457 0.81061 0.5541 0.085 Uiso calc U P R 0.577(8) A 1
    C C27 0.6641(14) 0.7008(14) 0.5726(2) 0.063(3) Uani d U P D 0.577(8) A 1
    H H27A 0.623653 0.702957 0.584266 0.095 Uiso calc U P R 0.577(8) A 1
    H H27B 0.733734 0.741607 0.576297 0.095 Uiso calc U P R 0.577(8) A 1
    H H27C 0.648602 0.632845 0.570395 0.095 Uiso calc U P R 0.577(8) A 1
    C C28 0.7900(7) 0.7607(9) 0.45796(19) 0.037(2) Uani d U P D 0.577(8) A 1
    H H28 0.856798 0.791086 0.462307 0.044 Uiso calc U P R 0.577(8) A 1
    C C29 0.7699(10) 0.7094(11) 0.44060(18) 0.040(2) Uani d U P D 0.577(8) A 1
    H H29A 0.704719 0.676684 0.435172 0.048 Uiso calc U P R 0.577(8) A 1
    H H29B 0.820324 0.704616 0.43333 0.048 Uiso calc U P R 0.577(8) A 1
    C C20A 0.62077(19) 0.74611(18) 0.46297(4) 0.0242(5) Uani d U P D 0.423(8)
     A 2
    H H20A 0.636376 0.758381 0.44749 0.029 Uiso calc U P R 0.423(8) A 2
    C C22A 0.7155(11) 0.7829(17) 0.4765(2) 0.029(3) Uani d U P D 0.423(8) A 2
    H H22A 0.746341 0.856051 0.477106 0.035 Uiso calc U P R 0.423(8) A 2
    C C23A 0.6934(6) 0.7479(7) 0.49968(14) 0.0326(18) Uani d U P D 0.423(8) A
     2
    H H23C 0.632334 0.746415 0.504196 0.039 Uiso calc U P R 0.423(8) A 2
    H H23D 0.681768 0.679967 0.50052 0.039 Uiso calc U P R 0.423(8) A 2
    C C24A 0.7762(7) 0.8130(8) 0.51505(14) 0.060(2) Uani d U P D 0.423(8) A 2
    H H24C 0.77898 0.877082 0.516517 0.072 Uiso calc U P R 0.423(8) A 2
    H H24D 0.839746 0.825388 0.50912 0.072 Uiso calc U P R 0.423(8) A 2
    C C25A 0.7613(9) 0.7655(11) 0.53705(18) 0.079(3) Uani d U P D 0.423(8) A 2
    H H25C 0.756453 0.700547 0.535348 0.095 Uiso calc U P R 0.423(8) A 2
    H H25D 0.820252 0.80681 0.545794 0.095 Uiso calc U P R 0.423(8) A 2
    C C26A 0.6726(14) 0.7517(18) 0.5488(3) 0.078(4) Uani d U P D 0.423(8) A 2
    H H26C 0.611754 0.702563 0.541564 0.093 Uiso calc U P R 0.423(8) A 2
    H H26D 0.67244 0.814517 0.54974 0.093 Uiso calc U P R 0.423(8) A 2
    C C27A 0.680(3) 0.716(3) 0.5709(4) 0.113(9) Uani d U P D 0.423(8) A 2
    H H27D 0.624126 0.706917 0.579545 0.169 Uiso calc U P R 0.423(8) A 2
    H H27E 0.741408 0.764359 0.577628 0.169 Uiso calc U P R 0.423(8) A 2
    H H27F 0.678547 0.652955 0.569668 0.169 Uiso calc U P R 0.423(8) A 2
    C C28A 0.7896(10) 0.7635(12) 0.4662(2) 0.033(2) Uani d U P D 0.423(8) A 2
    H H28A 0.848716 0.783612 0.473845 0.039 Uiso calc U P R 0.423(8) A 2
    C C29A 0.7827(13) 0.7229(14) 0.4481(3) 0.040(4) Uani d U P D 0.423(8) A 2
    H H29C 0.725198 0.701381 0.439696 0.048 Uiso calc U P R 0.423(8) A 2
    H H29D 0.834964 0.714427 0.443074 0.048 Uiso calc U P R 0.423(8) A 2
    C C49 0.1063(2) 0.7369(2) 0.46026(5) 0.0332(6) Uani d U P D 0.429(11) B 1
    H H49 0.099315 0.741608 0.444582 0.04 Uiso calc U P R 0.429(11) B 1
    C C51 0.069(2) 0.7997(15) 0.4720(3) 0.041(3) Uani d U P D 0.429(11) B 1
    H H51 -0.004666 0.764741 0.471004 0.05 Uiso calc U P R 0.429(11) B 1
    C C52 0.0985(15) 0.8099(15) 0.4956(3) 0.055(4) Uani d U P D 0.429(11) B 1
    H H52A 0.08783 0.74557 0.50062 0.066 Uiso calc U P R 0.429(11) B 1
    H H52B 0.16976 0.857455 0.496668 0.066 Uiso calc U P R 0.429(11) B 1
    C C53 0.0452(13) 0.8427(14) 0.5104(2) 0.094(4) Uani d U P D 0.429(11) B 1
    H H53A -0.025679 0.806857 0.506802 0.113 Uiso calc U P R 0.429(11) B 1
    H H53B 0.06999 0.91363 0.508164 0.113 Uiso calc U P R 0.429(11) B 1
    C C54 0.0577(17) 0.8250(16) 0.5338(3) 0.115(5) Uani d U P D 0.429(11) B 1
    H H54A -0.004135 0.807257 0.541422 0.138 Uiso calc U P R 0.429(11) B 1
    H H54B 0.068718 0.768377 0.534825 0.138 Uiso calc U P R 0.429(11) B 1
    C C55 0.1317(11) 0.9021(10) 0.5434(2) 0.059(2) Uani d U P D 0.429(11) B 1
    H H55A 0.131358 0.963219 0.53975 0.071 Uiso calc U P R 0.429(11) B 1
    H H55B 0.195439 0.909269 0.539064 0.071 Uiso calc U P R 0.429(11) B 1
    C C56 0.113(2) 0.879(2) 0.5708(3) 0.138(9) Uani d U P D 0.429(11) B 1
    H H56A 0.157197 0.939363 0.578672 0.207 Uiso calc U P R 0.429(11) B 1
    H H56B 0.12772 0.827294 0.574711 0.207 Uiso calc U P R 0.429(11) B 1
    H H56C 0.044907 0.858218 0.574386 0.207 Uiso calc U P R 0.429(11) B 1
    C C57 0.1097(12) 0.8985(12) 0.4614(3) 0.042(3) Uani d U P D 0.429(11) B 1
    H H57 0.176081 0.945874 0.464452 0.05 Uiso calc U P R 0.429(11) B 1
    C C58 0.0625(6) 0.9250(6) 0.44851(16) 0.046(2) Uani d U P D 0.429(11) B 1
    H H58A -0.00404 0.880041 0.445 0.055 Uiso calc U P R 0.429(11) B 1
    H H58B 0.094605 0.989193 0.4426 0.055 Uiso calc U P R 0.429(11) B 1
    C C49A 0.1063(2) 0.7369(2) 0.46026(5) 0.0332(6) Uani d U P D 0.571(11) B 2
    H H49A 0.097832 0.743466 0.444714 0.04 Uiso calc U P R 0.571(11) B 2
    C C51A 0.0631(16) 0.7904(11) 0.4735(2) 0.039(2) Uani d U P D 0.571(11) B 2
    H H51A -0.00978 0.74818 0.472147 0.047 Uiso calc U P R 0.571(11) B 2
    C C52A 0.0837(9) 0.7929(9) 0.49736(18) 0.043(2) Uani d U P D 0.571(11) B 2
    H H52C 0.086854 0.733322 0.501101 0.051 Uiso calc U P R 0.571(11) B 2
    H H52D 0.149117 0.850582 0.500334 0.051 Uiso calc U P R 0.571(11) B 2
    C C53A 0.0094(6) 0.7981(7) 0.51146(13) 0.0546(18) Uani d U P D 0.571(11) B
     2
    H H53C -0.0564 0.742087 0.508009 0.066 Uiso calc U P R 0.571(11) B 2
    H H53D 0.008493 0.859224 0.508158 0.066 Uiso calc U P R 0.571(11) B 2
    C C54A 0.0269(6) 0.7961(9) 0.53500(16) 0.069(2) Uani d U P D 0.571(11) B 2
    H H54C -0.02469 0.800118 0.543235 0.083 Uiso calc U P R 0.571(11) B 2
    H H54D 0.025996 0.734615 0.538902 0.083 Uiso calc U P R 0.571(11) B 2
    C C55A 0.1166(12) 0.8754(14) 0.5391(3) 0.115(5) Uani d U P D 0.571(11) B 2
    H H55C 0.121048 0.933228 0.531742 0.138 Uiso calc U P R 0.571(11) B 2
    H H55D 0.167587 0.863297 0.532912 0.138 Uiso calc U P R 0.571(11) B 2
    C C56A 0.1429(10) 0.9038(12) 0.5658(2) 0.088(3) Uani d U P D 0.571(11) B 2
    H H56D 0.2143 0.942478 0.56772 0.132 Uiso calc U P R 0.571(11) B 2
    H H56E 0.116502 0.842929 0.574024 0.132 Uiso calc U P R 0.571(11) B 2
    H H56F 0.112851 0.941996 0.570605 0.132 Uiso calc U P R 0.571(11) B 2
    C C57A 0.0863(10) 0.8884(10) 0.4649(2) 0.048(3) Uani d U P D 0.571(11) B 2
    H H57A 0.067244 0.926345 0.473255 0.058 Uiso calc U P R 0.571(11) B 2
    C C58A 0.1307(7) 0.9270(5) 0.44666(14) 0.062(3) Uani d U P D 0.571(11) B 2
    H H58C 0.151109 0.891808 0.437731 0.074 Uiso calc U P R 0.571(11) B 2
    H H58D 0.142239 0.990066 0.4425 0.074 Uiso calc U P R 0.571(11) B 2
    C C40 -0.1408(9) 0.4045(13) 0.43601(15) 0.033(2) Uani d U P D 0.690(8) C 1
    H H40 -0.077166 0.454686 0.43179 0.039 Uiso calc U P R 0.690(8) C 1
    C C41 -0.1904(5) 0.3266(5) 0.42259(9) 0.0574(16) Uani d U P D 0.690(8) C 1
    H H41 -0.254255 0.276962 0.426829 0.069 Uiso calc U P R 0.690(8) C 1
    C C42 -0.1525(7) 0.3128(7) 0.40160(12) 0.095(3) Uani d U P D 0.690(8) C 1
    H H42A -0.14097 0.257078 0.402622 0.143 Uiso calc U P R 0.690(8) C 1
    H H42B -0.090694 0.37249 0.398078 0.143 Uiso calc U P R 0.690(8) C 1
    H H42C -0.201072 0.299774 0.390459 0.143 Uiso calc U P R 0.690(8) C 1
    C C40A -0.158(2) 0.408(3) 0.4347(4) 0.034(4) Uani d U P D 0.310(8) C 2
    H H40A -0.203196 0.397201 0.423637 0.041 Uiso calc U P R 0.310(8) C 2
    C C41A -0.0703(8) 0.4165(9) 0.43090(17) 0.041(2) Uani d U P D 0.310(8) C 2
    H H41A -0.025701 0.427625 0.442184 0.05 Uiso calc U P R 0.310(8) C 2
    C C42A -0.0438(12) 0.4079(14) 0.4083(2) 0.068(4) Uani d U P D 0.310(8) C 2
    H H42D 0.027295 0.44948 0.406373 0.103 Uiso calc U P R 0.310(8) C 2
    H H42E -0.078241 0.429304 0.398636 0.103 Uiso calc U P R 0.310(8) C 2
    H H42F -0.063298 0.339347 0.405319 0.103 Uiso calc U P R 0.310(8) C 2
    C C78 0.1161(8) 0.2104(7) 0.46530(19) 0.034(2) Uani d U P D 0.471(6) D 1
    H H78 0.109945 0.185876 0.450406 0.04 Uiso calc U P R 0.471(6) D 1
    C C79 0.0831(13) 0.2865(11) 0.4658(3) 0.036(3) Uani d U P D 0.471(6) D 1
    O O21 0.0034(14) 0.2749(15) 0.4607(5) 0.044(3) Uani d U P D 0.471(6) D 1
    C C80 0.0517(6) 0.1213(6) 0.4800(2) 0.0399(17) Uani d U P D 0.471(6) D 1
    H H80 0.090635 0.087668 0.482306 0.048 Uiso calc U P R 0.471(6) D 1
    C C81 0.0352(9) 0.1517(9) 0.5024(2) 0.053(2) Uani d U P D 0.471(6) D 1
    H H81A 0.096168 0.212721 0.506383 0.064 Uiso calc U P R 0.471(6) D 1
    H H81B -0.017115 0.169089 0.501105 0.064 Uiso calc U P R 0.471(6) D 1
    C C82 0.0078(12) 0.0812(11) 0.5212(2) 0.078(3) Uani d U P D 0.471(6) D 1
    H H82A -0.056208 0.022148 0.517921 0.094 Uiso calc U P R 0.471(6) D 1
    H H82B 0.057231 0.05982 0.522067 0.094 Uiso calc U P R 0.471(6) D 1
    C C83 0.0001(11) 0.1183(10) 0.5427(2) 0.096(3) Uani d U P D 0.471(6) D 1
    H H83A -0.051026 0.137486 0.541881 0.115 Uiso calc U P R 0.471(6) D 1
    H H83B -0.024263 0.06241 0.55278 0.115 Uiso calc U P R 0.471(6) D 1
    C C84 0.0900(12) 0.2026(13) 0.5523(3) 0.126(5) Uani d U P D 0.471(6) D 1
    H H84A 0.11689 0.257752 0.54208 0.151 Uiso calc U P R 0.471(6) D 1
    H H84B 0.069726 0.224623 0.565153 0.151 Uiso calc U P R 0.471(6) D 1
    C C85 0.1698(15) 0.184(2) 0.5585(4) 0.160(8) Uani d U P D 0.471(6) D 1
    H H85A 0.220334 0.240302 0.566318 0.241 Uiso calc U P R 0.471(6) D 1
    H H85B 0.198853 0.173275 0.545645 0.241 Uiso calc U P R 0.471(6) D 1
    H H85C 0.143098 0.124986 0.567441 0.241 Uiso calc U P R 0.471(6) D 1
    C C86 -0.0411(5) 0.0468(5) 0.4683(2) 0.0476(18) Uani d U P D 0.471(6) D 1
    H H86 -0.080172 -0.014389 0.47523 0.057 Uiso calc U P R 0.471(6) D 1
    C C87 -0.0754(6) 0.0581(8) 0.4486(2) 0.073(3) Uani d U P D 0.471(6) D 1
    H H87A -0.039472 0.117757 0.440884 0.088 Uiso calc U P R 0.471(6) D 1
    H H87B -0.134703 0.006075 0.442879 0.088 Uiso calc U P R 0.471(6) D 1
    C C78A 0.1234(7) 0.2307(6) 0.45821(16) 0.0319(18) Uani d U P D 0.529(6) D
     2
    H H78A 0.131967 0.222081 0.442763 0.038 Uiso calc U P R 0.529(6) D 2
    C C79A 0.0883(12) 0.3048(10) 0.4614(3) 0.036(3) Uani d U P D 0.529(6) D 2
    O O21A 0.0085(12) 0.2946(13) 0.4568(4) 0.043(3) Uani d U P D 0.529(6) D 2
    C C80A 0.0530(5) 0.1308(5) 0.46877(16) 0.0355(15) Uani d U P D 0.529(6) D
     2
    H H80A 0.087673 0.09204 0.468769 0.043 Uiso calc U P R 0.529(6) D 2
    C C81A 0.0335(6) 0.1443(6) 0.49245(17) 0.0385(17) Uani d U P D 0.529(6) D
     2
    H H81C 0.097345 0.186736 0.499536 0.046 Uiso calc U P R 0.529(6) D 2
    H H81D -0.004791 0.178606 0.493006 0.046 Uiso calc U P R 0.529(6) D 2
    C C82A -0.0210(5) 0.0494(5) 0.50459(12) 0.0462(15) Uani d U P D 0.529(6) D
     2
    H H82C 0.009435 0.008572 0.501647 0.055 Uiso calc U P R 0.529(6) D 2
    H H82D -0.089839 0.012899 0.499542 0.055 Uiso calc U P R 0.529(6) D 2
    C C83A -0.0203(7) 0.0658(7) 0.52885(16) 0.056(2) Uani d U P D 0.529(6) D 2
    H H83C 0.047361 0.092288 0.534323 0.067 Uiso calc U P R 0.529(6) D 2
    H H83D -0.040685 0.11504 0.531677 0.067 Uiso calc U P R 0.529(6) D 2
    C C84A -0.0884(7) -0.0281(6) 0.54047(15) 0.066(2) Uani d U P D 0.529(6) D
     2
    H H84C -0.156406 -0.053319 0.535355 0.079 Uiso calc U P R 0.529(6) D 2
    H H84D -0.069474 -0.078112 0.53722 0.079 Uiso calc U P R 0.529(6) D 2
    C C85A -0.0852(9) -0.0132(8) 0.56409(17) 0.088(3) Uani d U P D 0.529(6) D
     2
    H H85D -0.135359 -0.073826 0.570896 0.132 Uiso calc U P R 0.529(6) D 2
    H H85E -0.098173 0.040332 0.567306 0.132 Uiso calc U P R 0.529(6) D 2
    H H85F -0.020166 0.003596 0.56949 0.132 Uiso calc U P R 0.529(6) D 2
    C C86A -0.0417(6) 0.0714(6) 0.45572(16) 0.0414(16) Uani d U P D 0.529(6) D
     2
    H H86A -0.085671 0.096408 0.455784 0.05 Uiso calc U P R 0.529(6) D 2
    C C87A -0.0700(7) -0.0077(8) 0.4447(2) 0.083(3) Uani d U P D 0.529(6) D 2
    H H87C -0.0298 -0.036897 0.443895 0.1 Uiso calc U P R 0.529(6) D 2
    H H87D -0.131068 -0.036604 0.437363 0.1 Uiso calc U P R 0.529(6) D 2
    N N1 0.46515(17) 0.63174(16) 0.47648(4) 0.0283(5) Uani d . . . 1.0 . .
    H H1 0.413562 0.575647 0.480216 0.034 Uiso calc U . R 1.0 . .
    C C1 0.5530(2) 0.95166(18) 0.47898(4) 0.0243(5) Uani d . . . 1.0 . .
    H H1A 0.479622 0.913631 0.479945 0.029 Uiso calc U . R 1.0 . .
    O O1 0.59930(14) 1.12497(13) 0.46897(3) 0.0248(4) Uani d . . . 1.0 . .
    H H1B 0.542974 1.117463 0.470777 0.037 Uiso calc U . R 1.0 . .
    N N2 0.22184(17) 0.69836(18) 0.47374(5) 0.0342(5) Uani d . . . 1.0 . .
    H H2 0.278077 0.704763 0.478027 0.041 Uiso calc U . R 1.0 . .
    O O2 0.81657(14) 1.20817(13) 0.47584(3) 0.0277(4) Uani d . . . 1.0 . .
    H H2A 0.86751 1.221089 0.468986 0.042 Uiso calc U . R 1.0 . .
    C C2 0.59088(19) 1.03597(18) 0.46219(4) 0.0238(5) Uani d . . . 1.0 . .
    N N3 0.16100(18) 0.38059(19) 0.47227(5) 0.0417(7) Uani d . . . 1.0 . .
    H H3 0.156763 0.434221 0.473255 0.05 Uiso calc U . R 1.0 D 1
    C C3 0.69606(19) 1.05283(18) 0.46007(4) 0.0230(5) Uani d . . . 1.0 . .
    H H3A 0.728068 1.089649 0.446752 0.028 Uiso calc U . R 1.0 . .
    O O3 0.7039(2) 1.1091(2) 0.57663(4) 0.0618(8) Uani d . . . 1.0 . .
    O O4 0.8409(2) 1.20162(18) 0.55815(4) 0.0511(6) Uani d . . . 1.0 . .
    C C4 0.76020(19) 1.10465(18) 0.47961(4) 0.0244(5) Uani d . . . 1.0 . .
    H H4 0.805994 1.078806 0.48214 0.029 Uiso calc U . R 1.0 . .
    C C5 0.6992(2) 1.08961(19) 0.49977(4) 0.0256(5) Uani d . . . 1.0 . .
    H H5 0.678346 1.140168 0.499157 0.031 Uiso calc U . R 1.0 . .
    O O5 0.68016(13) 0.95313(13) 0.45923(3) 0.0244(4) Uani d . . . 1.0 . .
    O O6 0.40474(14) 0.73121(14) 0.48731(4) 0.0326(4) Uani d . . . 1.0 . .
    C C6 0.7574(2) 1.1094(2) 0.52028(4) 0.0305(6) Uani d . . . 1.0 . .
    H H6A 0.820836 1.171617 0.519119 0.037 Uiso calc U . R 1.0 . .
    H H6AB 0.771133 1.055413 0.523118 0.037 Uiso calc U . R 1.0 . .
    O O8 -0.26716(13) 0.33101(13) 0.46318(3) 0.0290(4) Uani d . . . 1.0 . .
    H H8 -0.25593 0.284291 0.464423 0.044 Uiso calc U . R 1.0 . .
    C C8 0.5933(2) 1.0241(2) 0.53961(5) 0.0357(6) Uani d . . . 1.0 . .
    H H8A 0.55365 1.03466 0.550393 0.043 Uiso calc U . R 1.0 . .
    H H8AB 0.600678 0.968077 0.544386 0.043 Uiso calc U . R 1.0 . .
    O O7 0.55711(15) 0.56742(14) 0.46366(4) 0.0315(4) Uani d . . . 1.0 . .
    C C7 0.6955(2) 1.1164(2) 0.53843(5) 0.0336(6) Uani d . . . 1.0 . .
    H H7 0.684787 1.172409 0.534841 0.04 Uiso calc U . R 1.0 . .
    O O9 -0.35374(14) 0.45988(14) 0.47589(4) 0.0350(5) Uani d . . . 1.0 . .
    H H9A -0.368502 0.495178 0.468511 0.052 Uiso calc U . R 1.0 . .
    C C9 0.5374(2) 0.9970(2) 0.51837(4) 0.0304(6) Uani d . . . 1.0 . .
    H H9 0.525329 1.051618 0.514326 0.037 Uiso calc U . R 1.0 . .
    C C10 0.6033(2) 0.98924(19) 0.50117(4) 0.0258(5) Uani d . . . 1.0 . .
    H H10 0.621756 0.940585 0.506414 0.031 Uiso calc U . R 1.0 . .
    O O10 -0.2710(4) 0.5087(3) 0.56347(6) 0.0860(12) Uani d . . . 1.0 . .
    C C11 0.5305(2) 0.9988(2) 0.44224(4) 0.0269(5) Uani d . . . 1.0 . .
    H H11 0.5127 0.934556 0.437503 0.032 Uiso calc U . R 1.0 . .
    O O11 -0.2843(3) 0.3645(2) 0.57078(5) 0.0704(9) Uani d . . . 1.0 . .
    C C12 0.5007(3) 1.0497(3) 0.43091(5) 0.0407(7) Uani d . . . 1.0 . .
    H H12 0.523379 1.115776 0.435006 0.049 Uiso calc U . R 1.0 . .
    O O12 -0.10135(14) 0.58814(14) 0.45714(4) 0.0352(5) Uani d . . . 1.0 . .
    O O13 0.12662(15) 0.53399(16) 0.48125(4) 0.0391(5) Uani d . . . 1.0 . .
    C C13 0.4337(4) 1.0109(4) 0.41204(7) 0.0604(11) Uani d . . . 1.0 . .
    H H13A 0.373986 1.014061 0.414816 0.091 Uiso calc U . R 1.0 . .
    H H13B 0.416098 0.942464 0.409451 0.091 Uiso calc U . R 1.0 . .
    H H13C 0.467238 1.050694 0.399523 0.091 Uiso calc U . R 1.0 . .
    C C14 0.7446(3) 1.1391(2) 0.55988(5) 0.0387(7) Uani d . . . 1.0 . .
    O O14 0.28268(16) 0.85754(16) 0.46317(4) 0.0461(6) Uani d . . . 1.0 . .
    C C15 0.8932(3) 1.2340(3) 0.57812(6) 0.0612(11) Uani d . . . 1.0 . .
    H H15A 0.962141 1.282887 0.575388 0.092 Uiso calc U . R 1.0 . .
    H H15B 0.889721 1.177589 0.585587 0.092 Uiso calc U . R 1.0 . .
    H H15C 0.863177 1.263415 0.586908 0.092 Uiso calc U . R 1.0 . .
    O O15 0.52143(13) 0.25100(13) 0.47046(3) 0.0258(4) Uani d . . . 1.0 . .
    H H15 0.568643 0.308898 0.469611 0.039 Uiso calc U . R 1.0 . .
    C C16 0.4380(3) 0.9036(2) 0.52109(5) 0.0397(7) Uani d . . . 1.0 . .
    H H16A 0.400001 0.89005 0.50794 0.06 Uiso calc U . R 1.0 . .
    H H16B 0.402017 0.912433 0.532792 0.06 Uiso calc U . R 1.0 . .
    H H16C 0.448217 0.848269 0.524289 0.06 Uiso calc U . R 1.0 . .
    O O16 0.39160(17) 0.03579(15) 0.48457(4) 0.0379(5) Uani d . . . 1.0 . .
    H H16 0.355634 -0.015756 0.477681 0.057 Uiso calc U . R 1.0 . .
    C C17 0.59479(18) 0.89257(18) 0.46961(4) 0.0224(5) Uani d . . . 1.0 . .
    O O17 0.3604(5) 0.1520(6) 0.57559(8) 0.156(3) Uani d . . . 1.0 . .
    C C18 0.56546(19) 0.79593(18) 0.47081(4) 0.0241(5) Uani d . . . 1.0 . .
    O O18 0.4942(2) 0.1437(2) 0.57181(4) 0.0618(7) Uani d . . . 1.0 . .
    O O19 0.26352(14) 0.15581(15) 0.46369(4) 0.0400(5) Uani d . . . 1.0 . .
    C C19 0.47079(19) 0.72160(19) 0.47925(4) 0.0258(5) Uani d . . . 1.0 . .
    O O20 0.31761(15) 0.44158(15) 0.48511(4) 0.0394(5) Uani d . . . 1.0 . .
    C C21 0.54747(19) 0.63802(19) 0.46737(4) 0.0261(5) Uani d . . . 1.0 . .
    C C30 -0.09426(19) 0.45861(18) 0.47364(5) 0.0274(5) Uani d . . . 1.0 . .
    H H30 -0.055328 0.424124 0.473126 0.033 Uiso calc U . R 1.0 . .
    C C31 -0.1800(2) 0.41695(19) 0.45728(5) 0.0294(6) Uani d . . D 1.0 . .
    C C32 -0.2004(2) 0.50350(19) 0.45792(5) 0.0310(6) Uani d . . . 1.0 . .
    H H32 -0.239565 0.502186 0.445268 0.037 Uiso calc U . R 1.0 . .
    C C33 -0.2492(2) 0.50838(19) 0.47848(5) 0.0310(6) Uani d . . . 1.0 . .
    H H33 -0.224295 0.578849 0.482192 0.037 Uiso calc U . R 1.0 . .
    C C34 -0.2301(2) 0.45787(19) 0.49715(5) 0.0294(6) Uani d . . . 1.0 . .
    H H34 -0.279602 0.386392 0.495796 0.035 Uiso calc U . R 1.0 . .
    C C35 -0.2480(2) 0.4891(2) 0.51883(5) 0.0354(6) Uani d . . . 1.0 . .
    H H35A -0.310898 0.489235 0.518795 0.043 Uiso calc U . R 1.0 . .
    H H35B -0.194372 0.556189 0.522287 0.043 Uiso calc U . R 1.0 . .
    C C36 -0.2514(2) 0.4160(2) 0.53524(5) 0.0361(6) Uani d . . . 1.0 . .
    H H36 -0.306773 0.349614 0.531259 0.043 Uiso calc U . R 1.0 . .
    C C37 -0.1561(2) 0.4108(2) 0.53462(5) 0.0335(6) Uani d . . . 1.0 . .
    H H37A -0.100975 0.47428 0.539611 0.04 Uiso calc U . R 1.0 . .
    H H37B -0.162618 0.359177 0.544607 0.04 Uiso calc U . R 1.0 . .
    C C38 -0.1310(2) 0.38853(19) 0.51253(5) 0.0286(6) Uani d . . . 1.0 . .
    H H38 -0.184299 0.321797 0.508114 0.034 Uiso calc U . R 1.0 . .
    C C39 -0.12883(19) 0.46459(19) 0.49669(5) 0.0268(5) Uani d . . . 1.0 . .
    H H39 -0.080363 0.530934 0.502365 0.032 Uiso calc U . R 1.0 . .
    C C43 -0.2702(3) 0.4373(3) 0.55755(6) 0.0485(8) Uani d . . . 1.0 . .
    C C44 -0.3008(4) 0.3764(5) 0.59286(8) 0.0857(17) Uani d . . . 1.0 . .
    H H44A -0.304494 0.321777 0.601122 0.129 Uiso calc U . R 1.0 . .
    H H44B -0.362684 0.37688 0.594297 0.129 Uiso calc U . R 1.0 . .
    H H44C -0.246495 0.438597 0.598153 0.129 Uiso calc U . R 1.0 . .
    C C45 -0.0349(2) 0.3867(2) 0.51399(5) 0.0352(6) Uani d . . . 1.0 . .
    H H45A -0.02301 0.363029 0.500531 0.053 Uiso calc U . R 1.0 . .
    H H45B -0.039538 0.342652 0.525518 0.053 Uiso calc U . R 1.0 . .
    H H45C 0.019398 0.453153 0.516854 0.053 Uiso calc U . R 1.0 . .
    C C46 -0.0376(2) 0.5625(2) 0.46553(5) 0.0301(6) Uani d . . . 1.0 . .
    C C47 0.0583(2) 0.62986(19) 0.46652(5) 0.0314(6) Uani d . . . 1.0 . .
    C C48 0.1336(2) 0.6102(2) 0.47470(5) 0.0320(6) Uani d . . . 1.0 . .
    C C50 0.2134(2) 0.7744(2) 0.46553(5) 0.0358(6) Uani d . . . 1.0 . .
    C C59 0.39290(18) 0.29546(18) 0.47944(5) 0.0267(5) Uani d . . . 1.0 . .
    H H59 0.427439 0.368661 0.478116 0.032 Uiso calc U . R 1.0 . .
    C C60 0.43488(18) 0.24813(19) 0.46387(5) 0.0264(5) Uani d . . . 1.0 . .
    C C61 0.34777(19) 0.1417(2) 0.46528(5) 0.0313(6) Uani d . . . 1.0 . .
    H H61 0.349125 0.101314 0.453141 0.038 Uiso calc U . R 1.0 . .
    C C62 0.3436(2) 0.0922(2) 0.48653(6) 0.0350(6) Uani d . . . 1.0 . .
    H H62 0.273359 0.04784 0.490631 0.042 Uiso calc U . R 1.0 . .
    C C63 0.3966(2) 0.1663(2) 0.50438(5) 0.0336(6) Uani d . . . 1.0 . .
    H H63 0.467828 0.188024 0.502586 0.04 Uiso calc U . R 1.0 . .
    C C64 0.3699(3) 0.1233(3) 0.52672(6) 0.0471(8) Uani d . . . 1.0 . .
    H H64A 0.369637 0.060212 0.527388 0.057 Uiso calc U . R 1.0 . .
    H H64B 0.303694 0.111073 0.530636 0.057 Uiso calc U . R 1.0 . .
    C C65 0.4474(3) 0.1982(3) 0.54208(6) 0.0500(9) Uani d . . . 1.0 . .
    H H65 0.512909 0.207469 0.537895 0.06 Uiso calc U . R 1.0 . .
    C C66 0.4525(3) 0.2971(3) 0.54039(6) 0.0448(8) Uani d . . . 1.0 . .
    H H66A 0.506469 0.344925 0.549582 0.054 Uiso calc U . R 1.0 . .
    H H66B 0.390335 0.29043 0.54584 0.054 Uiso calc U . R 1.0 . .
    C C67 0.4695(2) 0.3382(2) 0.51768(5) 0.0344(6) Uani d . . . 1.0 . .
    H H67 0.534942 0.349701 0.512749 0.041 Uiso calc U . R 1.0 . .
    C C68 0.3898(2) 0.2612(2) 0.50293(5) 0.0310(6) Uani d . . . 1.0 . .
    H H68 0.324668 0.245505 0.508946 0.037 Uiso calc U . R 1.0 . .
    C C69 0.4446(2) 0.2880(2) 0.44171(5) 0.0348(6) Uani d . . . 1.0 . .
    H H69 0.389966 0.290123 0.435885 0.042 Uiso calc U . R 1.0 . .
    C C70 0.5245(3) 0.3203(3) 0.42976(6) 0.0466(8) Uani d . . . 1.0 . .
    H H70 0.579243 0.317889 0.435497 0.056 Uiso calc U . R 1.0 . .
    C C71 0.5336(5) 0.3605(5) 0.40767(8) 0.0774(15) Uani d . . . 1.0 . .
    H H71A 0.556461 0.327296 0.397992 0.116 Uiso calc U . R 1.0 . .
    H H71B 0.580772 0.431225 0.407693 0.116 Uiso calc U . R 1.0 . .
    H H71C 0.469295 0.349196 0.402924 0.116 Uiso calc U . R 1.0 . .
    C C72 0.4273(4) 0.1617(4) 0.56494(7) 0.0629(11) Uani d . . . 1.0 . .
    C C73 0.4845(4) 0.1094(4) 0.59353(7) 0.0774(15) Uani d . . . 1.0 . .
    H H73A 0.529128 0.083706 0.595914 0.116 Uiso calc U . R 1.0 . .
    H H73B 0.416609 0.057125 0.596071 0.116 Uiso calc U . R 1.0 . .
    H H73C 0.501067 0.164068 0.6033 0.116 Uiso calc U . R 1.0 . .
    C C74 0.4727(3) 0.4372(2) 0.51796(6) 0.0410(7) Uani d . . . 1.0 . .
    H H74A 0.493543 0.468578 0.504004 0.062 Uiso calc U . R 1.0 . .
    H H74B 0.519339 0.47974 0.528802 0.062 Uiso calc U . R 1.0 . .
    H H74C 0.407095 0.426665 0.521239 0.062 Uiso calc U . R 1.0 . .
    C C75 0.2892(2) 0.2471(2) 0.47116(6) 0.0338(6) Uani d . . . 1.0 . .
    C C76 0.2241(2) 0.2782(2) 0.47006(7) 0.0417(8) Uani d . . . 1.0 . .
    C C77 0.2441(2) 0.3747(2) 0.47679(6) 0.0366(7) Uani d . . . 1.0 . .

loop_
    _atom_site_aniso_label
    _atom_site_aniso_U_11
    _atom_site_aniso_U_22
    _atom_site_aniso_U_33
    _atom_site_aniso_U_12
    _atom_site_aniso_U_13
    _atom_site_aniso_U_23
    C20 0.0234(12) 0.0176(11) 0.0329(13) 0.0112(10) -0.0037(10) 0.0007(9)
    C22 0.021(3) 0.019(3) 0.039(4) 0.007(2) -0.003(3) 0.003(3)
    C23 0.032(3) 0.027(2) 0.042(3) 0.015(2) -0.010(2) -0.004(2)
    C24 0.039(3) 0.037(3) 0.044(3) 0.023(2) -0.008(2) -0.005(2)
    C25 0.056(4) 0.042(3) 0.044(3) 0.026(3) -0.007(3) -0.002(2)
    C26 0.070(6) 0.071(5) 0.055(5) 0.023(5) -0.001(4) 0.005(4)
    C27 0.084(7) 0.053(6) 0.046(5) 0.029(6) 0.011(4) 0.013(4)
    C28 0.025(3) 0.032(3) 0.058(6) 0.018(2) -0.004(4) -0.004(5)
    C29 0.039(5) 0.040(5) 0.053(6) 0.029(4) 0.013(4) 0.003(5)
    C20A 0.0234(12) 0.0176(11) 0.0329(13) 0.0112(10) -0.0037(10) 0.0007(9)
    C22A 0.022(4) 0.024(4) 0.038(4) 0.009(3) -0.004(3) -0.001(4)
    C23A 0.027(4) 0.038(4) 0.031(4) 0.015(3) 0.002(3) 0.001(3)
    C24A 0.039(4) 0.067(5) 0.044(4) 0.005(4) -0.011(3) -0.002(4)
    C25A 0.062(5) 0.084(6) 0.062(5) 0.015(5) -0.020(4) 0.000(5)
    C26A 0.081(7) 0.076(6) 0.067(7) 0.031(6) -0.010(6) 0.004(6)
    C27A 0.139(15) 0.089(14) 0.067(10) 0.025(11) 0.003(10) 0.009(9)
    C28A 0.029(4) 0.030(4) 0.042(5) 0.017(3) -0.006(4) 0.003(5)
    C29A 0.036(5) 0.032(6) 0.058(10) 0.023(5) 0.000(7) -0.001(7)
    C49 0.0207(13) 0.0196(12) 0.0519(17) 0.0046(10) -0.0031(11) 0.0026(11)
    C51 0.024(4) 0.027(5) 0.071(5) 0.011(4) -0.003(4) -0.001(4)
    C52 0.044(5) 0.039(6) 0.068(5) 0.010(4) 0.015(4) -0.010(4)
    C53 0.072(6) 0.082(6) 0.100(5) 0.017(5) 0.022(5) -0.023(6)
    C54 0.081(7) 0.099(7) 0.107(6) 0.001(6) 0.013(6) -0.010(6)
    C55 0.067(6) 0.058(5) 0.068(5) 0.044(5) -0.011(4) -0.013(4)
    C56 0.119(14) 0.141(14) 0.108(10) 0.031(13) -0.001(11) -0.002(12)
    C57 0.023(6) 0.023(5) 0.081(7) 0.013(4) -0.008(5) 0.004(4)
    C58 0.029(4) 0.027(4) 0.082(6) 0.013(3) 0.000(4) 0.009(3)
    C49A 0.0207(13) 0.0196(12) 0.0519(17) 0.0046(10) -0.0031(11) 0.0026(11)
    C51A 0.028(4) 0.020(3) 0.066(4) 0.011(3) -0.004(3) 0.001(3)
    C52A 0.041(4) 0.029(4) 0.065(4) 0.023(4) -0.008(3) 0.002(3)
    C53A 0.029(3) 0.049(4) 0.076(4) 0.012(3) 0.007(3) 0.003(3)
    C54A 0.033(4) 0.078(5) 0.085(4) 0.019(4) 0.013(3) 0.007(4)
    C55A 0.075(6) 0.111(8) 0.104(7) 0.005(6) 0.006(6) 0.000(6)
    C56A 0.086(8) 0.112(9) 0.073(6) 0.055(7) 0.019(5) 0.024(5)
    C57A 0.035(6) 0.026(4) 0.075(5) 0.009(4) -0.008(4) 0.001(3)
    C58A 0.075(6) 0.029(3) 0.071(5) 0.017(3) -0.023(4) 0.005(3)
    C40 0.027(4) 0.034(3) 0.034(3) 0.013(3) -0.006(2) 0.005(2)
    C41 0.052(3) 0.050(3) 0.049(3) 0.009(2) 0.003(2) -0.010(2)
    C42 0.095(6) 0.095(6) 0.058(4) 0.020(5) 0.021(4) -0.020(4)
    C40A 0.032(7) 0.034(5) 0.041(6) 0.020(6) -0.006(5) 0.008(5)
    C41A 0.036(5) 0.052(5) 0.044(5) 0.027(4) -0.002(4) -0.004(4)
    C42A 0.060(8) 0.097(10) 0.052(7) 0.043(7) 0.013(6) -0.012(7)
    C78 0.019(3) 0.022(4) 0.066(6) 0.015(3) -0.005(4) 0.005(3)
    C79 0.018(4) 0.025(5) 0.066(7) 0.011(4) -0.006(4) 0.003(4)
    O21 0.023(3) 0.030(7) 0.083(9) 0.017(4) -0.003(4) 0.009(5)
    C80 0.019(3) 0.018(3) 0.078(5) 0.005(2) -0.004(4) 0.005(4)
    C81 0.041(4) 0.040(4) 0.084(6) 0.024(3) 0.009(5) 0.008(5)
    C82 0.076(6) 0.061(5) 0.099(7) 0.035(5) -0.005(5) 0.005(5)
    C83 0.101(7) 0.078(6) 0.114(7) 0.048(5) -0.009(6) -0.006(6)
    C84 0.114(9) 0.106(9) 0.164(11) 0.059(7) 0.006(9) -0.020(8)
    C85 0.112(13) 0.22(2) 0.159(16) 0.089(13) 0.001(11) -0.039(15)
    C86 0.016(3) 0.023(3) 0.102(6) 0.009(2) -0.006(3) -0.007(3)
    C87 0.019(4) 0.070(6) 0.139(8) 0.028(4) -0.034(5) -0.074(6)
    C78A 0.018(3) 0.020(4) 0.058(5) 0.009(3) -0.004(3) 0.008(3)
    C79A 0.023(3) 0.025(5) 0.064(6) 0.015(3) 0.004(4) 0.009(4)
    O21A 0.022(3) 0.032(7) 0.081(8) 0.019(4) -0.004(4) 0.006(5)
    C80A 0.017(2) 0.023(3) 0.066(4) 0.009(2) 0.001(3) 0.002(3)
    C81A 0.030(3) 0.027(3) 0.062(5) 0.016(2) -0.006(4) 0.002(4)
    C82A 0.037(3) 0.033(3) 0.071(4) 0.019(2) 0.001(3) 0.008(3)
    C83A 0.049(4) 0.049(4) 0.078(5) 0.029(3) 0.001(4) 0.012(4)
    C84A 0.065(5) 0.050(4) 0.085(5) 0.031(4) 0.004(4) 0.013(4)
    C85A 0.098(8) 0.066(6) 0.083(6) 0.028(5) 0.015(6) 0.014(5)
    C86A 0.025(4) 0.037(3) 0.065(5) 0.017(3) -0.009(3) -0.002(3)
    C87A 0.046(4) 0.066(5) 0.113(8) 0.010(4) -0.017(5) 0.007(5)
    N1 0.0222(11) 0.0164(10) 0.0433(13) 0.0074(8) -0.0037(9) -0.0003(9)
    C1 0.0258(12) 0.0184(11) 0.0294(12) 0.0116(10) 0.0004(10) -0.0003(9)
    O1 0.0272(9) 0.0186(8) 0.0317(9) 0.0138(7) -0.0013(7) -0.0010(7)
    N2 0.0137(10) 0.0296(12) 0.0557(15) 0.0081(9) -0.0004(10) 0.0014(11)
    O2 0.0249(9) 0.0185(8) 0.0369(10) 0.0087(7) 0.0010(7) -0.0012(7)
    C2 0.0272(13) 0.0176(11) 0.0277(12) 0.0122(10) -0.0002(10) -0.0010(9)
    N3 0.0222(12) 0.0278(13) 0.079(2) 0.0152(11) -0.0013(12) -0.0037(12)
    C3 0.0250(12) 0.0168(11) 0.0284(12) 0.0114(10) -0.0006(10) 0.0002(9)
    O3 0.0714(19) 0.0721(19) 0.0276(12) 0.0251(16) -0.0046(11) -0.0001(11)
    O4 0.0649(17) 0.0397(13) 0.0288(11) 0.0113(12) -0.0145(11) -0.0031(9)
    C4 0.0244(12) 0.0188(11) 0.0306(13) 0.0113(10) -0.0029(10) -0.0006(9)
    C5 0.0296(13) 0.0199(12) 0.0284(13) 0.0132(11) -0.0023(10) -0.0015(9)
    O5 0.0250(9) 0.0159(8) 0.0321(9) 0.0101(7) 0.0022(7) 0.0002(7)
    O6 0.0223(9) 0.0235(9) 0.0509(12) 0.0107(8) 0.0010(8) -0.0020(8)
    C6 0.0378(15) 0.0245(13) 0.0307(14) 0.0166(12) -0.0063(11) -0.0024(10)
    O8 0.0225(9) 0.0154(8) 0.0434(11) 0.0051(7) -0.0037(8) 0.0028(8)
    C8 0.0482(17) 0.0291(14) 0.0275(14) 0.0175(14) 0.0020(12) 0.0008(11)
    O7 0.0309(10) 0.0186(9) 0.0491(12) 0.0154(8) -0.0057(9) -0.0007(8)
    C7 0.0472(17) 0.0252(13) 0.0274(13) 0.0172(13) -0.0038(12) -0.0017(10)
    O9 0.0207(9) 0.0236(9) 0.0616(14) 0.0118(8) -0.0052(9) 0.0059(9)
    C9 0.0388(15) 0.0252(13) 0.0269(13) 0.0157(12) 0.0043(11) 0.0018(10)
    C10 0.0317(13) 0.0186(12) 0.0282(13) 0.0134(11) -0.0007(10) -0.0002(9)
    O10 0.132(3) 0.099(3) 0.064(2) 0.085(3) 0.009(2) -0.0162(18)
    C11 0.0268(13) 0.0239(12) 0.0295(13) 0.0124(11) 0.0016(10) -0.0021(10)
    O11 0.086(2) 0.0615(18) 0.0449(15) 0.0227(17) 0.0137(15) 0.0021(13)
    C12 0.055(2) 0.0407(17) 0.0378(16) 0.0330(16) -0.0106(14) -0.0064(13)
    O12 0.0197(9) 0.0195(9) 0.0605(14) 0.0053(8) -0.0069(8) 0.0092(9)
    O13 0.0257(10) 0.0288(10) 0.0663(15) 0.0163(9) 0.0009(9) 0.0037(10)
    C13 0.082(3) 0.072(3) 0.048(2) 0.054(2) -0.027(2) -0.0186(19)
    C14 0.059(2) 0.0267(14) 0.0293(15) 0.0208(14) -0.0077(13) -0.0028(11)
    O14 0.0223(10) 0.0282(11) 0.0723(17) 0.0011(9) 0.0020(10) 0.0019(10)
    C15 0.069(3) 0.052(2) 0.0372(18) 0.011(2) -0.0202(17) -0.0074(16)
    O15 0.0153(8) 0.0217(9) 0.0391(10) 0.0084(7) 0.0002(7) 0.0047(7)
    C16 0.0452(18) 0.0326(15) 0.0346(15) 0.0144(14) 0.0100(13) 0.0047(12)
    O16 0.0374(11) 0.0212(9) 0.0567(14) 0.0158(9) 0.0046(10) 0.0035(9)
    C17 0.0224(12) 0.0190(11) 0.0242(12) 0.0092(10) -0.0031(9) -0.0018(9)
    O17 0.192(6) 0.278(8) 0.085(3) 0.182(6) 0.086(4) 0.096(4)
    C18 0.0235(12) 0.0211(12) 0.0283(12) 0.0117(10) -0.0024(9) -0.0006(10)
    O18 0.0706(19) 0.075(2) 0.0372(13) 0.0341(16) 0.0018(12) 0.0140(12)
    O19 0.0184(9) 0.0252(10) 0.0772(16) 0.0114(8) -0.0078(9) -0.0139(10)
    C19 0.0223(12) 0.0205(12) 0.0339(13) 0.0103(10) -0.0072(10) -0.0013(10)
    O20 0.0209(10) 0.0188(9) 0.0738(16) 0.0064(8) -0.0007(9) 0.0005(9)
    C21 0.0238(12) 0.0201(12) 0.0344(14) 0.0109(10) -0.0072(10) 0.0000(10)
    C30 0.0196(12) 0.0173(11) 0.0430(15) 0.0075(10) -0.0037(11) 0.0010(10)
    C31 0.0218(13) 0.0188(12) 0.0414(15) 0.0056(11) -0.0039(11) 0.0032(10)
    C32 0.0198(12) 0.0163(12) 0.0499(17) 0.0038(10) -0.0063(11) 0.0073(11)
    C33 0.0193(12) 0.0170(11) 0.0540(18) 0.0070(10) -0.0063(11) 0.0004(11)
    C34 0.0237(13) 0.0177(12) 0.0459(16) 0.0096(10) -0.0049(11) -0.0016(11)
    C35 0.0267(14) 0.0281(14) 0.0523(18) 0.0144(12) -0.0059(12) -0.0087(12)
    C36 0.0305(15) 0.0293(14) 0.0450(17) 0.0122(12) -0.0045(12) -0.0060(12)
    C37 0.0310(14) 0.0276(14) 0.0396(16) 0.0128(12) -0.0071(11) -0.0040(11)
    C38 0.0268(13) 0.0201(12) 0.0387(15) 0.0116(10) -0.0067(11) -0.0012(10)
    C39 0.0218(12) 0.0172(11) 0.0408(15) 0.0092(10) -0.0059(10) -0.0015(10)
    C43 0.0360(17) 0.054(2) 0.052(2) 0.0196(16) -0.0023(14) -0.0102(16)
    C44 0.078(3) 0.110(5) 0.047(2) 0.031(3) 0.012(2) -0.005(3)
    C45 0.0296(14) 0.0323(15) 0.0466(16) 0.0176(12) -0.0076(12) 0.0023(12)
    C46 0.0238(13) 0.0215(13) 0.0437(16) 0.0104(11) -0.0031(11) 0.0012(11)
    C47 0.0225(13) 0.0183(12) 0.0511(17) 0.0084(11) -0.0022(11) 0.0006(11)
    C48 0.0211(13) 0.0260(14) 0.0485(16) 0.0116(11) 0.0021(11) -0.0026(12)
    C50 0.0236(14) 0.0274(14) 0.0494(17) 0.0076(12) 0.0008(12) -0.0013(12)
    C59 0.0160(12) 0.0180(11) 0.0446(15) 0.0073(10) -0.0007(10) 0.0000(10)
    C60 0.0179(12) 0.0213(12) 0.0406(15) 0.0102(10) -0.0018(10) 0.0006(10)
    C61 0.0150(11) 0.0234(13) 0.0557(18) 0.0097(10) -0.0018(11) -0.0043(12)
    C62 0.0246(13) 0.0179(12) 0.0579(19) 0.0072(11) 0.0099(13) 0.0042(12)
    C63 0.0328(14) 0.0262(14) 0.0418(16) 0.0147(12) 0.0120(12) 0.0067(12)
    C64 0.057(2) 0.0372(17) 0.051(2) 0.0262(16) 0.0200(16) 0.0149(14)
    C65 0.057(2) 0.059(2) 0.0423(19) 0.0344(19) 0.0159(16) 0.0165(16)
    C66 0.0447(18) 0.0483(19) 0.0421(18) 0.0237(16) 0.0046(14) 0.0021(14)
    C67 0.0288(14) 0.0289(14) 0.0422(16) 0.0120(12) 0.0002(12) -0.0004(12)
    C68 0.0231(13) 0.0233(13) 0.0433(15) 0.0091(11) 0.0072(11) 0.0022(11)
    C69 0.0348(15) 0.0314(14) 0.0427(16) 0.0198(12) -0.0086(12) 0.0003(12)
    C70 0.055(2) 0.050(2) 0.0419(18) 0.0317(17) 0.0034(15) 0.0073(15)
    C71 0.105(4) 0.096(4) 0.049(2) 0.065(3) 0.013(2) 0.023(2)
    C72 0.082(3) 0.071(3) 0.046(2) 0.046(3) 0.024(2) 0.0211(19)
    C73 0.085(3) 0.087(3) 0.038(2) 0.026(3) -0.001(2) 0.017(2)
    C74 0.0399(17) 0.0309(15) 0.0513(18) 0.0169(13) -0.0032(14) -0.0093(13)
    C75 0.0179(12) 0.0212(12) 0.0584(19) 0.0068(10) -0.0005(12) -0.0031(12)
    C76 0.0162(13) 0.0276(15) 0.079(2) 0.0094(11) -0.0043(13) -0.0096(14)
    C77 0.0204(13) 0.0242(14) 0.065(2) 0.0113(11) 0.0034(12) 0.0028(13)

_geom_special_details                   
;

All esds (except the esd in the dihedral angle between two l.s. planes)
are estimated using the full covariance matrix.  The cell esds are taken
into account individually in the estimation of esds in distances, angles
and torsion angles; correlations between esds in cell parameters are only
used when they are defined by crystal symmetry.  An approximate (isotropic)
treatment of cell esds is used for estimating esds involving l.s. planes.
;

loop_
    _geom_bond_atom_site_label_1
    _geom_bond_atom_site_label_2
    _geom_bond_site_symmetry_2
    _geom_bond_distance
    _geom_bond_publ_flag
    C20 C18 . 1.514(4) ?
    C20 C21 . 1.527(4) ?
    C20 C22 . 1.559(10) ?
    C20 H20 . 1.0 ?
    C22 C28 . 1.505(12) ?
    C22 C23 . 1.535(11) ?
    C22 H22 . 1.0 ?
    C23 C24 . 1.501(10) ?
    C23 H23A . 0.99 ?
    C23 H23B . 0.99 ?
    C24 C25 . 1.538(8) ?
    C24 H24A . 0.99 ?
    C24 H24B . 0.99 ?
    C25 C26 . 1.514(14) ?
    C25 H25A . 0.99 ?
    C25 H25B . 0.99 ?
    C26 C27 . 1.520(13) ?
    C26 H26A . 0.99 ?
    C26 H26B . 0.99 ?
    C27 H27A . 0.98 ?
    C27 H27B . 0.98 ?
    C27 H27C . 0.98 ?
    C28 C29 . 1.300(12) ?
    C28 H28 . 0.95 ?
    C29 H29A . 0.95 ?
    C29 H29B . 0.95 ?
    C20A C18 . 1.514(4) ?
    C20A C21 . 1.527(4) ?
    C20A C22A . 1.555(14) ?
    C20A H20A . 1.0 ?
    C22A C28A . 1.493(16) ?
    C22A C23A . 1.534(15) ?
    C22A H22A . 1.0 ?
    C23A C24A . 1.531(11) ?
    C23A H23C . 0.99 ?
    C23A H23D . 0.99 ?
    C24A C25A . 1.535(14) ?
    C24A H24C . 0.99 ?
    C24A H24D . 0.99 ?
    C25A C26A . 1.495(19) ?
    C25A H25C . 0.99 ?
    C25A H25D . 0.99 ?
    C26A C27A . 1.53(2) ?
    C26A H26C . 0.99 ?
    C26A H26D . 0.99 ?
    C27A H27D . 0.98 ?
    C27A H27E . 0.98 ?
    C27A H27F . 0.98 ?
    C28A C29A . 1.283(16) ?
    C28A H28A . 0.95 ?
    C29A H29C . 0.95 ?
    C29A H29D . 0.95 ?
    C49 C47 . 1.511(4) ?
    C49 C50 . 1.517(4) ?
    C49 C51 . 1.564(16) ?
    C49 H49 . 1.0 ?
    C51 C57 . 1.506(17) ?
    C51 C52 . 1.545(18) ?
    C51 H51 . 1.0 ?
    C52 C53 . 1.504(17) ?
    C52 H52A . 0.99 ?
    C52 H52B . 0.99 ?
    C53 C54 . 1.53(2) ?
    C53 H53A . 0.99 ?
    C53 H53B . 0.99 ?
    C54 C55 . 1.334(18) ?
    C54 H54A . 0.99 ?
    C54 H54B . 0.99 ?
    C55 C56 . 1.76(2) ?
    C55 H55A . 0.99 ?
    C55 H55B . 0.99 ?
    C56 H56A . 0.98 ?
    C56 H56B . 0.98 ?
    C56 H56C . 0.98 ?
    C57 C58 . 1.299(16) ?
    C57 H57 . 0.95 ?
    C58 H58A . 0.95 ?
    C58 H58B . 0.95 ?
    C49A C47 . 1.511(4) ?
    C49A C50 . 1.517(4) ?
    C49A C51A . 1.559(12) ?
    C49A H49A . 1.0 ?
    C51A C57A . 1.496(12) ?
    C51A C52A . 1.532(12) ?
    C51A H51A . 1.0 ?
    C52A C53A . 1.501(12) ?
    C52A H52C . 0.99 ?
    C52A H52D . 0.99 ?
    C53A C54A . 1.510(12) ?
    C53A H53C . 0.99 ?
    C53A H53D . 0.99 ?
    C54A C55A . 1.360(15) ?
    C54A H54C . 0.99 ?
    C54A H54D . 0.99 ?
    C55A C56A . 1.734(17) ?
    C55A H55C . 0.99 ?
    C55A H55D . 0.99 ?
    C56A H56D . 0.98 ?
    C56A H56E . 0.98 ?
    C56A H56F . 0.98 ?
    C57A C58A . 1.321(14) ?
    C57A H57A . 0.95 ?
    C58A H58C . 0.95 ?
    C58A H58D . 0.95 ?
    C40 C41 . 1.366(15) ?
    C40 C31 . 1.527(9) ?
    C40 H40 . 0.95 ?
    C41 C42 . 1.510(9) ?
    C41 H41 . 0.95 ?
    C42 H42A . 0.98 ?
    C42 H42B . 0.98 ?
    C42 H42C . 0.98 ?
    C40A C41A . 1.34(2) ?
    C40A C31 . 1.486(19) ?
    C40A H40A . 0.95 ?
    C41A C42A . 1.505(15) ?
    C41A H41A . 0.95 ?
    C42A H42D . 0.98 ?
    C42A H42E . 0.98 ?
    C42A H42F . 0.98 ?
    C78 C76 . 1.514(11) ?
    C78 C79 . 1.522(13) ?
    C78 C80 . 1.556(13) ?
    C78 H78 . 1.0 ?
    C79 O21 . 1.214(15) ?
    C79 N3 . 1.429(18) ?
    C80 C86 . 1.526(11) ?
    C80 C81 . 1.556(15) ?
    C80 H80 . 1.0 ?
    C81 C82 . 1.524(15) ?
    C81 H81A . 0.99 ?
    C81 H81B . 0.99 ?
    C82 C83 . 1.508(16) ?
    C82 H82A . 0.99 ?
    C82 H82B . 0.99 ?
    C83 C84 . 1.498(16) ?
    C83 H83A . 0.99 ?
    C83 H83B . 0.99 ?
    C84 C85 . 1.477(18) ?
    C84 H84A . 0.99 ?
    C84 H84B . 0.99 ?
    C85 H85A . 0.98 ?
    C85 H85B . 0.98 ?
    C85 H85C . 0.98 ?
    C86 C87 . 1.399(16) ?
    C86 H86 . 0.95 ?
    C87 H87A . 0.95 ?
    C87 H87B . 0.95 ?
    C78A C79A . 1.531(13) ?
    C78A C80A . 1.547(10) ?
    C78A C76 . 1.560(10) ?
    C78A H78A . 1.0 ?
    C79A O21A . 1.217(14) ?
    C79A N3 . 1.352(18) ?
    C80A C86A . 1.540(11) ?
    C80A C81A . 1.557(12) ?
    C80A H80A . 1.0 ?
    C81A C82A . 1.504(10) ?
    C81A H81C . 0.99 ?
    C81A H81D . 0.99 ?
    C82A C83A . 1.548(12) ?
    C82A H82C . 0.99 ?
    C82A H82D . 0.99 ?
    C83A C84A . 1.509(11) ?
    C83A H83C . 0.99 ?
    C83A H83D . 0.99 ?
    C84A C85A . 1.503(13) ?
    C84A H84C . 0.99 ?
    C84A H84D . 0.99 ?
    C85A H85D . 0.98 ?
    C85A H85E . 0.98 ?
    C85A H85F . 0.98 ?
    C86A C87A . 1.293(13) ?
    C86A H86A . 0.95 ?
    C87A H87C . 0.95 ?
    C87A H87D . 0.95 ?
    N1 C21 . 1.373(4) ?
    N1 C19 . 1.381(3) ?
    N1 H1 . 0.88 ?
    C1 C17 . 1.500(3) ?
    C1 C2 . 1.562(3) ?
    C1 C10 . 1.567(4) ?
    C1 H1A . 1.0 ?
    O1 C2 . 1.403(3) ?
    O1 H1B . 0.84 ?
    N2 C50 . 1.368(4) ?
    N2 C48 . 1.387(4) ?
    N2 H2 . 0.88 ?
    O2 C4 . 1.430(3) ?
    O2 H2A . 0.84 ?
    C2 C11 . 1.505(4) ?
    C2 C3 . 1.543(3) ?
    N3 C77 . 1.383(4) ?
    N3 H3 . 0.88 ?
    C3 O5 . 1.459(3) ?
    C3 C4 . 1.540(4) ?
    C3 H3A . 1.0 ?
    O3 C14 . 1.201(4) ?
    O4 C14 . 1.334(5) ?
    O4 C15 . 1.448(4) ?
    C4 C5 . 1.536(4) ?
    C4 H4 . 1.0 ?
    C5 C6 . 1.522(4) ?
    C5 C10 . 1.546(4) ?
    C5 H5 . 1.0 ?
    O5 C17 . 1.362(3) ?
    O6 C19 . 1.230(4) ?
    C6 C7 . 1.540(4) ?
    C6 H6A . 0.99 ?
    C6 H6AB . 0.99 ?
    O8 C31 . 1.410(3) ?
    O8 H8 . 0.84 ?
    C8 C7 . 1.536(4) ?
    C8 C9 . 1.538(4) ?
    C8 H8A . 0.99 ?
    C8 H8AB . 0.99 ?
    O7 C21 . 1.215(3) ?
    C7 C14 . 1.507(4) ?
    C7 H7 . 1.0 ?
    O9 C33 . 1.433(3) ?
    O9 H9A . 0.84 ?
    C9 C16 . 1.527(4) ?
    C9 C10 . 1.544(4) ?
    C9 H9 . 1.0 ?
    C10 H10 . 1.0 ?
    O10 C43 . 1.186(5) ?
    C11 C12 . 1.320(4) ?
    C11 H11 . 0.95 ?
    O11 C43 . 1.342(5) ?
    O11 C44 . 1.443(5) ?
    C12 C13 . 1.500(5) ?
    C12 H12 . 0.95 ?
    O12 C46 . 1.360(3) ?
    O12 C32 . 1.457(3) ?
    O13 C48 . 1.218(4) ?
    C13 H13A . 0.98 ?
    C13 H13B . 0.98 ?
    C13 H13C . 0.98 ?
    O14 C50 . 1.220(4) ?
    C15 H15A . 0.98 ?
    C15 H15B . 0.98 ?
    C15 H15C . 0.98 ?
    O15 C60 . 1.401(3) ?
    O15 H15 . 0.84 ?
    C16 H16A . 0.98 ?
    C16 H16B . 0.98 ?
    C16 H16C . 0.98 ?
    O16 C62 . 1.427(4) ?
    O16 H16 . 0.84 ?
    C17 C18 . 1.350(4) ?
    O17 C72 . 1.190(6) ?
    C18 C19 . 1.457(4) ?
    O18 C72 . 1.292(6) ?
    O18 C73 . 1.450(5) ?
    O19 C75 . 1.364(4) ?
    O19 C61 . 1.451(3) ?
    O20 C77 . 1.224(4) ?
    C30 C46 . 1.505(4) ?
    C30 C31 . 1.556(4) ?
    C30 C39 . 1.569(4) ?
    C30 H30 . 1.0 ?
    C31 C32 . 1.546(4) ?
    C32 C33 . 1.526(4) ?
    C32 H32 . 1.0 ?
    C33 C34 . 1.530(4) ?
    C33 H33 . 1.0 ?
    C34 C35 . 1.523(4) ?
    C34 C39 . 1.541(4) ?
    C34 H34 . 1.0 ?
    C35 C36 . 1.525(5) ?
    C35 H35A . 0.99 ?
    C35 H35B . 0.99 ?
    C36 C43 . 1.508(5) ?
    C36 C37 . 1.540(4) ?
    C36 H36 . 1.0 ?
    C37 C38 . 1.533(4) ?
    C37 H37A . 0.99 ?
    C37 H37B . 0.99 ?
    C38 C45 . 1.526(4) ?
    C38 C39 . 1.543(4) ?
    C38 H38 . 1.0 ?
    C39 H39 . 1.0 ?
    C44 H44A . 0.98 ?
    C44 H44B . 0.98 ?
    C44 H44C . 0.98 ?
    C45 H45A . 0.98 ?
    C45 H45B . 0.98 ?
    C45 H45C . 0.98 ?
    C46 C47 . 1.341(4) ?
    C47 C48 . 1.458(4) ?
    C59 C75 . 1.505(4) ?
    C59 C60 . 1.561(4) ?
    C59 C68 . 1.566(4) ?
    C59 H59 . 1.0 ?
    C60 C69 . 1.505(4) ?
    C60 C61 . 1.546(4) ?
    C61 C62 . 1.532(5) ?
    C61 H61 . 1.0 ?
    C62 C63 . 1.530(5) ?
    C62 H62 . 1.0 ?
    C63 C64 . 1.525(4) ?
    C63 C68 . 1.550(4) ?
    C63 H63 . 1.0 ?
    C64 C65 . 1.539(6) ?
    C64 H64A . 0.99 ?
    C64 H64B . 0.99 ?
    C65 C66 . 1.519(5) ?
    C65 C72 . 1.523(5) ?
    C65 H65 . 1.0 ?
    C66 C67 . 1.536(5) ?
    C66 H66A . 0.99 ?
    C66 H66B . 0.99 ?
    C67 C74 . 1.531(4) ?
    C67 C68 . 1.543(4) ?
    C67 H67 . 1.0 ?
    C68 H68 . 1.0 ?
    C69 C70 . 1.327(5) ?
    C69 H69 . 0.95 ?
    C70 C71 . 1.505(5) ?
    C70 H70 . 0.95 ?
    C71 H71A . 0.98 ?
    C71 H71B . 0.98 ?
    C71 H71C . 0.98 ?
    C73 H73A . 0.98 ?
    C73 H73B . 0.98 ?
    C73 H73C . 0.98 ?
    C74 H74A . 0.98 ?
    C74 H74B . 0.98 ?
    C74 H74C . 0.98 ?
    C75 C76 . 1.338(4) ?
    C76 C77 . 1.450(4) ?

loop_
    _geom_angle_atom_site_label_1
    _geom_angle_atom_site_label_2
    _geom_angle_atom_site_label_3
    _geom_angle_site_symmetry_1
    _geom_angle_site_symmetry_3
    _geom_angle
    _geom_angle_publ_flag
    C18 C20 C21 . . 102.0(2) ?
    C18 C20 C22 . . 118.4(6) ?
    C21 C20 C22 . . 113.0(6) ?
    C18 C20 H20 . . 107.7 ?
    C21 C20 H20 . . 107.7 ?
    C22 C20 H20 . . 107.7 ?
    C28 C22 C23 . . 108.1(8) ?
    C28 C22 C20 . . 114.1(8) ?
    C23 C22 C20 . . 114.4(7) ?
    C28 C22 H22 . . 106.6 ?
    C23 C22 H22 . . 106.6 ?
    C20 C22 H22 . . 106.6 ?
    C24 C23 C22 . . 117.8(7) ?
    C24 C23 H23A . . 107.9 ?
    C22 C23 H23A . . 107.9 ?
    C24 C23 H23B . . 107.9 ?
    C22 C23 H23B . . 107.9 ?
    H23A C23 H23B . . 107.2 ?
    C23 C24 C25 . . 111.5(5) ?
    C23 C24 H24A . . 109.3 ?
    C25 C24 H24A . . 109.3 ?
    C23 C24 H24B . . 109.3 ?
    C25 C24 H24B . . 109.3 ?
    H24A C24 H24B . . 108.0 ?
    C26 C25 C24 . . 114.8(8) ?
    C26 C25 H25A . . 108.6 ?
    C24 C25 H25A . . 108.6 ?
    C26 C25 H25B . . 108.6 ?
    C24 C25 H25B . . 108.6 ?
    H25A C25 H25B . . 107.5 ?
    C25 C26 C27 . . 110.4(12) ?
    C25 C26 H26A . . 109.6 ?
    C27 C26 H26A . . 109.6 ?
    C25 C26 H26B . . 109.6 ?
    C27 C26 H26B . . 109.6 ?
    H26A C26 H26B . . 108.1 ?
    C26 C27 H27A . . 109.5 ?
    C26 C27 H27B . . 109.5 ?
    H27A C27 H27B . . 109.5 ?
    C26 C27 H27C . . 109.5 ?
    H27A C27 H27C . . 109.5 ?
    H27B C27 H27C . . 109.5 ?
    C29 C28 C22 . . 130.5(10) ?
    C29 C28 H28 . . 114.7 ?
    C22 C28 H28 . . 114.7 ?
    C28 C29 H29A . . 120.0 ?
    C28 C29 H29B . . 120.0 ?
    H29A C29 H29B . . 120.0 ?
    C18 C20A C21 . . 102.0(2) ?
    C18 C20A C22A . . 108.6(8) ?
    C21 C20A C22A . . 111.3(8) ?
    C18 C20A H20A . . 111.5 ?
    C21 C20A H20A . . 111.5 ?
    C22A C20A H20A . . 111.5 ?
    C28A C22A C23A . . 113.7(12) ?
    C28A C22A C20A . . 112.5(11) ?
    C23A C22A C20A . . 112.7(10) ?
    C28A C22A H22A . . 105.7 ?
    C23A C22A H22A . . 105.7 ?
    C20A C22A H22A . . 105.7 ?
    C24A C23A C22A . . 113.4(9) ?
    C24A C23A H23C . . 108.9 ?
    C22A C23A H23C . . 108.9 ?
    C24A C23A H23D . . 108.9 ?
    C22A C23A H23D . . 108.9 ?
    H23C C23A H23D . . 107.7 ?
    C23A C24A C25A . . 112.0(8) ?
    C23A C24A H24C . . 109.2 ?
    C25A C24A H24C . . 109.2 ?
    C23A C24A H24D . . 109.2 ?
    C25A C24A H24D . . 109.2 ?
    H24C C24A H24D . . 107.9 ?
    C26A C25A C24A . . 114.9(13) ?
    C26A C25A H25C . . 108.5 ?
    C24A C25A H25C . . 108.5 ?
    C26A C25A H25D . . 108.5 ?
    C24A C25A H25D . . 108.5 ?
    H25C C25A H25D . . 107.5 ?
    C25A C26A C27A . . 105.6(19) ?
    C25A C26A H26C . . 110.6 ?
    C27A C26A H26C . . 110.6 ?
    C25A C26A H26D . . 110.6 ?
    C27A C26A H26D . . 110.6 ?
    H26C C26A H26D . . 108.8 ?
    C26A C27A H27D . . 109.5 ?
    C26A C27A H27E . . 109.5 ?
    H27D C27A H27E . . 109.5 ?
    C26A C27A H27F . . 109.5 ?
    H27D C27A H27F . . 109.5 ?
    H27E C27A H27F . . 109.5 ?
    C29A C28A C22A . . 127.5(14) ?
    C29A C28A H28A . . 116.3 ?
    C22A C28A H28A . . 116.3 ?
    C28A C29A H29C . . 120.0 ?
    C28A C29A H29D . . 120.0 ?
    H29C C29A H29D . . 120.0 ?
    C47 C49 C50 . . 102.4(2) ?
    C47 C49 C51 . . 116.3(9) ?
    C50 C49 C51 . . 110.3(11) ?
    C47 C49 H49 . . 109.2 ?
    C50 C49 H49 . . 109.2 ?
    C51 C49 H49 . . 109.2 ?
    C57 C51 C52 . . 111.5(16) ?
    C57 C51 C49 . . 110.0(14) ?
    C52 C51 C49 . . 109.2(14) ?
    C57 C51 H51 . . 108.7 ?
    C52 C51 H51 . . 108.7 ?
    C49 C51 H51 . . 108.7 ?
    C53 C52 C51 . . 116.1(15) ?
    C53 C52 H52A . . 108.2 ?
    C51 C52 H52A . . 108.3 ?
    C53 C52 H52B . . 108.3 ?
    C51 C52 H52B . . 108.3 ?
    H52A C52 H52B . . 107.4 ?
    C52 C53 C54 . . 113.0(17) ?
    C52 C53 H53A . . 109.0 ?
    C54 C53 H53A . . 109.0 ?
    C52 C53 H53B . . 109.0 ?
    C54 C53 H53B . . 109.0 ?
    H53A C53 H53B . . 107.8 ?
    C55 C54 C53 . . 114.0(16) ?
    C55 C54 H54A . . 108.7 ?
    C53 C54 H54A . . 108.7 ?
    C55 C54 H54B . . 108.8 ?
    C53 C54 H54B . . 108.8 ?
    H54A C54 H54B . . 107.6 ?
    C54 C55 C56 . . 106.4(16) ?
    C54 C55 H55A . . 110.5 ?
    C56 C55 H55A . . 110.4 ?
    C54 C55 H55B . . 110.4 ?
    C56 C55 H55B . . 110.5 ?
    H55A C55 H55B . . 108.6 ?
    C55 C56 H56A . . 109.5 ?
    C55 C56 H56B . . 109.5 ?
    H56A C56 H56B . . 109.5 ?
    C55 C56 H56C . . 109.5 ?
    H56A C56 H56C . . 109.5 ?
    H56B C56 H56C . . 109.5 ?
    C58 C57 C51 . . 125.9(15) ?
    C58 C57 H57 . . 117.0 ?
    C51 C57 H57 . . 117.0 ?
    C57 C58 H58A . . 120.0 ?
    C57 C58 H58B . . 120.0 ?
    H58A C58 H58B . . 120.0 ?
    C47 C49A C50 . . 102.4(2) ?
    C47 C49A C51A . . 110.5(6) ?
    C50 C49A C51A . . 111.7(8) ?
    C47 C49A H49A . . 110.6 ?
    C50 C49A H49A . . 110.6 ?
    C51A C49A H49A . . 110.6 ?
    C57A C51A C52A . . 113.0(10) ?
    C57A C51A C49A . . 114.4(11) ?
    C52A C51A C49A . . 113.3(10) ?
    C57A C51A H51A . . 105.0 ?
    C52A C51A H51A . . 105.0 ?
    C49A C51A H51A . . 105.0 ?
    C53A C52A C51A . . 114.9(9) ?
    C53A C52A H52C . . 108.5 ?
    C51A C52A H52C . . 108.5 ?
    C53A C52A H52D . . 108.5 ?
    C51A C52A H52D . . 108.5 ?
    H52C C52A H52D . . 107.5 ?
    C52A C53A C54A . . 115.1(7) ?
    C52A C53A H53C . . 108.5 ?
    C54A C53A H53C . . 108.5 ?
    C52A C53A H53D . . 108.5 ?
    C54A C53A H53D . . 108.5 ?
    H53C C53A H53D . . 107.5 ?
    C55A C54A C53A . . 106.4(10) ?
    C55A C54A H54C . . 110.5 ?
    C53A C54A H54C . . 110.5 ?
    C55A C54A H54D . . 110.4 ?
    C53A C54A H54D . . 110.4 ?
    H54C C54A H54D . . 108.6 ?
    C54A C55A C56A . . 115.0(13) ?
    C54A C55A H55C . . 108.5 ?
    C56A C55A H55C . . 108.5 ?
    C54A C55A H55D . . 108.5 ?
    C56A C55A H55D . . 108.5 ?
    H55C C55A H55D . . 107.5 ?
    C55A C56A H56D . . 109.5 ?
    C55A C56A H56E . . 109.5 ?
    H56D C56A H56E . . 109.5 ?
    C55A C56A H56F . . 109.5 ?
    H56D C56A H56F . . 109.5 ?
    H56E C56A H56F . . 109.5 ?
    C58A C57A C51A . . 126.1(14) ?
    C58A C57A H57A . . 116.9 ?
    C51A C57A H57A . . 116.9 ?
    C57A C58A H58C . . 120.0 ?
    C57A C58A H58D . . 120.0 ?
    H58C C58A H58D . . 120.0 ?
    C41 C40 C31 . . 124.8(10) ?
    C41 C40 H40 . . 117.6 ?
    C31 C40 H40 . . 117.6 ?
    C40 C41 C42 . . 125.5(7) ?
    C40 C41 H41 . . 117.3 ?
    C42 C41 H41 . . 117.3 ?
    C41 C42 H42A . . 109.5 ?
    C41 C42 H42B . . 109.5 ?
    H42A C42 H42B . . 109.5 ?
    C41 C42 H42C . . 109.5 ?
    H42A C42 H42C . . 109.5 ?
    H42B C42 H42C . . 109.5 ?
    C41A C40A C31 . . 116.(2) ?
    C41A C40A H40A . . 121.9 ?
    C31 C40A H40A . . 121.9 ?
    C40A C41A C42A . . 118.5(14) ?
    C40A C41A H41A . . 120.7 ?
    C42A C41A H41A . . 120.7 ?
    C41A C42A H42D . . 109.5 ?
    C41A C42A H42E . . 109.5 ?
    H42D C42A H42E . . 109.5 ?
    C41A C42A H42F . . 109.5 ?
    H42D C42A H42F . . 109.5 ?
    H42E C42A H42F . . 109.5 ?
    C76 C78 C79 . . 98.4(8) ?
    C76 C78 C80 . . 120.7(8) ?
    C79 C78 C80 . . 111.7(9) ?
    C76 C78 H78 . . 108.4 ?
    C79 C78 H78 . . 108.4 ?
    C80 C78 H78 . . 108.4 ?
    O21 C79 N3 . . 121.1(15) ?
    O21 C79 C78 . . 127.4(15) ?
    N3 C79 C78 . . 111.4(11) ?
    C86 C80 C78 . . 110.3(10) ?
    C86 C80 C81 . . 115.6(8) ?
    C78 C80 C81 . . 113.4(8) ?
    C86 C80 H80 . . 105.6 ?
    C78 C80 H80 . . 105.6 ?
    C81 C80 H80 . . 105.6 ?
    C82 C81 C80 . . 120.6(10) ?
    C82 C81 H81A . . 107.2 ?
    C80 C81 H81A . . 107.2 ?
    C82 C81 H81B . . 107.2 ?
    C80 C81 H81B . . 107.2 ?
    H81A C81 H81B . . 106.8 ?
    C83 C82 C81 . . 117.6(12) ?
    C83 C82 H82A . . 107.9 ?
    C81 C82 H82A . . 107.9 ?
    C83 C82 H82B . . 107.9 ?
    C81 C82 H82B . . 107.9 ?
    H82A C82 H82B . . 107.2 ?
    C84 C83 C82 . . 118.9(14) ?
    C84 C83 H83A . . 107.6 ?
    C82 C83 H83A . . 107.6 ?
    C84 C83 H83B . . 107.6 ?
    C82 C83 H83B . . 107.6 ?
    H83A C83 H83B . . 107.0 ?
    C85 C84 C83 . . 116.5(16) ?
    C85 C84 H84A . . 108.2 ?
    C83 C84 H84A . . 108.2 ?
    C85 C84 H84B . . 108.2 ?
    C83 C84 H84B . . 108.2 ?
    H84A C84 H84B . . 107.3 ?
    C84 C85 H85A . . 109.5 ?
    C84 C85 H85B . . 109.5 ?
    H85A C85 H85B . . 109.5 ?
    C84 C85 H85C . . 109.5 ?
    H85A C85 H85C . . 109.5 ?
    H85B C85 H85C . . 109.5 ?
    C87 C86 C80 . . 127.7(9) ?
    C87 C86 H86 . . 116.2 ?
    C80 C86 H86 . . 116.2 ?
    C86 C87 H87A . . 120.0 ?
    C86 C87 H87B . . 120.0 ?
    H87A C87 H87B . . 120.0 ?
    C79A C78A C80A . . 111.5(7) ?
    C79A C78A C76 . . 103.7(8) ?
    C80A C78A C76 . . 108.6(6) ?
    C79A C78A H78A . . 110.9 ?
    C80A C78A H78A . . 110.9 ?
    C76 C78A H78A . . 110.9 ?
    O21A C79A N3 . . 126.8(15) ?
    O21A C79A C78A . . 127.3(14) ?
    N3 C79A C78A . . 105.6(10) ?
    C86A C80A C78A . . 111.7(7) ?
    C86A C80A C81A . . 113.4(6) ?
    C78A C80A C81A . . 111.3(6) ?
    C86A C80A H80A . . 106.6 ?
    C78A C80A H80A . . 106.6 ?
    C81A C80A H80A . . 106.6 ?
    C82A C81A C80A . . 113.9(7) ?
    C82A C81A H81C . . 108.8 ?
    C80A C81A H81C . . 108.8 ?
    C82A C81A H81D . . 108.8 ?
    C80A C81A H81D . . 108.8 ?
    H81C C81A H81D . . 107.7 ?
    C81A C82A C83A . . 112.5(7) ?
    C81A C82A H82C . . 109.1 ?
    C83A C82A H82C . . 109.1 ?
    C81A C82A H82D . . 109.1 ?
    C83A C82A H82D . . 109.1 ?
    H82C C82A H82D . . 107.8 ?
    C84A C83A C82A . . 111.9(8) ?
    C84A C83A H83C . . 109.2 ?
    C82A C83A H83C . . 109.2 ?
    C84A C83A H83D . . 109.2 ?
    C82A C83A H83D . . 109.2 ?
    H83C C83A H83D . . 107.9 ?
    C85A C84A C83A . . 112.1(9) ?
    C85A C84A H84C . . 109.2 ?
    C83A C84A H84C . . 109.2 ?
    C85A C84A H84D . . 109.2 ?
    C83A C84A H84D . . 109.2 ?
    H84C C84A H84D . . 107.9 ?
    C84A C85A H85D . . 109.5 ?
    C84A C85A H85E . . 109.5 ?
    H85D C85A H85E . . 109.5 ?
    C84A C85A H85F . . 109.5 ?
    H85D C85A H85F . . 109.5 ?
    H85E C85A H85F . . 109.5 ?
    C87A C86A C80A . . 129.3(8) ?
    C87A C86A H86A . . 115.4 ?
    C80A C86A H86A . . 115.4 ?
    C86A C87A H87C . . 120.0 ?
    C86A C87A H87D . . 120.0 ?
    H87C C87A H87D . . 120.0 ?
    C21 N1 C19 . . 113.8(2) ?
    C21 N1 H1 . . 123.1 ?
    C19 N1 H1 . . 123.1 ?
    C17 C1 C2 . . 99.2(2) ?
    C17 C1 C10 . . 106.8(2) ?
    C2 C1 C10 . . 112.2(2) ?
    C17 C1 H1A . . 112.6 ?
    C2 C1 H1A . . 112.6 ?
    C10 C1 H1A . . 112.6 ?
    C2 O1 H1B . . 109.5 ?
    C50 N2 C48 . . 113.8(2) ?
    C50 N2 H2 . . 123.1 ?
    C48 N2 H2 . . 123.1 ?
    C4 O2 H2A . . 109.5 ?
    O1 C2 C11 . . 111.6(2) ?
    O1 C2 C3 . . 107.2(2) ?
    C11 C2 C3 . . 114.1(2) ?
    O1 C2 C1 . . 116.4(2) ?
    C11 C2 C1 . . 109.7(2) ?
    C3 C2 C1 . . 97.21(19) ?
    C79A N3 C77 . . 117.1(7) ?
    C77 N3 C79 . . 109.8(7) ?
    C77 N3 H3 . . 125.1 ?
    C79 N3 H3 . . 125.1 ?
    O5 C3 C4 . . 108.20(19) ?
    O5 C3 C2 . . 103.01(19) ?
    C4 C3 C2 . . 112.6(2) ?
    O5 C3 H3A . . 110.9 ?
    C4 C3 H3A . . 110.9 ?
    C2 C3 H3A . . 110.9 ?
    C14 O4 C15 . . 115.0(3) ?
    O2 C4 C5 . . 107.2(2) ?
    O2 C4 C3 . . 109.8(2) ?
    C5 C4 C3 . . 112.7(2) ?
    O2 C4 H4 . . 109.0 ?
    C5 C4 H4 . . 109.0 ?
    C3 C4 H4 . . 109.0 ?
    C6 C5 C4 . . 113.9(2) ?
    C6 C5 C10 . . 109.9(2) ?
    C4 C5 C10 . . 114.8(2) ?
    C6 C5 H5 . . 105.8 ?
    C4 C5 H5 . . 105.8 ?
    C10 C5 H5 . . 105.8 ?
    C17 O5 C3 . . 108.23(19) ?
    C5 C6 C7 . . 107.9(2) ?
    C5 C6 H6A . . 110.1 ?
    C7 C6 H6A . . 110.1 ?
    C5 C6 H6AB . . 110.1 ?
    C7 C6 H6AB . . 110.1 ?
    H6A C6 H6AB . . 108.4 ?
    C31 O8 H8 . . 109.5 ?
    C7 C8 C9 . . 113.7(2) ?
    C7 C8 H8A . . 108.8 ?
    C9 C8 H8A . . 108.8 ?
    C7 C8 H8AB . . 108.8 ?
    C9 C8 H8AB . . 108.8 ?
    H8A C8 H8AB . . 107.7 ?
    C14 C7 C8 . . 110.5(3) ?
    C14 C7 C6 . . 114.5(3) ?
    C8 C7 C6 . . 111.6(2) ?
    C14 C7 H7 . . 106.6 ?
    C8 C7 H7 . . 106.6 ?
    C6 C7 H7 . . 106.6 ?
    C33 O9 H9A . . 109.5 ?
    C16 C9 C8 . . 109.7(2) ?
    C16 C9 C10 . . 114.0(2) ?
    C8 C9 C10 . . 108.6(2) ?
    C16 C9 H9 . . 108.1 ?
    C8 C9 H9 . . 108.1 ?
    C10 C9 H9 . . 108.1 ?
    C9 C10 C5 . . 108.0(2) ?
    C9 C10 C1 . . 115.1(2) ?
    C5 C10 C1 . . 112.6(2) ?
    C9 C10 H10 . . 106.9 ?
    C5 C10 H10 . . 106.9 ?
    C1 C10 H10 . . 106.9 ?
    C12 C11 C2 . . 124.2(3) ?
    C12 C11 H11 . . 117.9 ?
    C2 C11 H11 . . 117.9 ?
    C43 O11 C44 . . 116.8(4) ?
    C11 C12 C13 . . 124.9(3) ?
    C11 C12 H12 . . 117.6 ?
    C13 C12 H12 . . 117.6 ?
    C46 O12 C32 . . 109.0(2) ?
    C12 C13 H13A . . 109.5 ?
    C12 C13 H13B . . 109.5 ?
    H13A C13 H13B . . 109.5 ?
    C12 C13 H13C . . 109.5 ?
    H13A C13 H13C . . 109.5 ?
    H13B C13 H13C . . 109.5 ?
    O3 C14 O4 . . 123.1(3) ?
    O3 C14 C7 . . 125.8(3) ?
    O4 C14 C7 . . 111.1(3) ?
    O4 C15 H15A . . 109.5 ?
    O4 C15 H15B . . 109.5 ?
    H15A C15 H15B . . 109.5 ?
    O4 C15 H15C . . 109.5 ?
    H15A C15 H15C . . 109.5 ?
    H15B C15 H15C . . 109.5 ?
    C60 O15 H15 . . 109.5 ?
    C9 C16 H16A . . 109.5 ?
    C9 C16 H16B . . 109.5 ?
    H16A C16 H16B . . 109.5 ?
    C9 C16 H16C . . 109.5 ?
    H16A C16 H16C . . 109.5 ?
    H16B C16 H16C . . 109.5 ?
    C62 O16 H16 . . 109.5 ?
    C18 C17 O5 . . 118.4(2) ?
    C18 C17 C1 . . 131.7(2) ?
    O5 C17 C1 . . 109.8(2) ?
    C17 C18 C19 . . 124.0(2) ?
    C17 C18 C20A . . 127.0(2) ?
    C19 C18 C20A . . 108.9(2) ?
    C17 C18 C20 . . 127.0(2) ?
    C19 C18 C20 . . 108.9(2) ?
    C72 O18 C73 . . 116.8(4) ?
    C75 O19 C61 . . 108.9(2) ?
    O6 C19 N1 . . 123.4(3) ?
    O6 C19 C18 . . 129.6(2) ?
    N1 C19 C18 . . 106.9(2) ?
    O7 C21 N1 . . 123.9(2) ?
    O7 C21 C20 . . 127.7(3) ?
    N1 C21 C20 . . 108.4(2) ?
    O7 C21 C20A . . 127.7(3) ?
    N1 C21 C20A . . 108.4(2) ?
    C46 C30 C31 . . 98.6(2) ?
    C46 C30 C39 . . 106.5(2) ?
    C31 C30 C39 . . 112.6(2) ?
    C46 C30 H30 . . 112.7 ?
    C31 C30 H30 . . 112.7 ?
    C39 C30 H30 . . 112.7 ?
    O8 C31 C40A . . 108.9(16) ?
    O8 C31 C40 . . 111.7(7) ?
    O8 C31 C32 . . 107.8(2) ?
    C40A C31 C32 . . 105.6(14) ?
    C40 C31 C32 . . 114.2(7) ?
    O8 C31 C30 . . 116.8(2) ?
    C40A C31 C30 . . 118.6(12) ?
    C40 C31 C30 . . 108.3(5) ?
    C32 C31 C30 . . 97.5(2) ?
    O12 C32 C33 . . 108.5(2) ?
    O12 C32 C31 . . 101.8(2) ?
    C33 C32 C31 . . 113.4(2) ?
    O12 C32 H32 . . 110.9 ?
    C33 C32 H32 . . 110.9 ?
    C31 C32 H32 . . 110.9 ?
    O9 C33 C32 . . 110.3(2) ?
    O9 C33 C34 . . 106.4(2) ?
    C32 C33 C34 . . 113.1(2) ?
    O9 C33 H33 . . 109.0 ?
    C32 C33 H33 . . 109.0 ?
    C34 C33 H33 . . 109.0 ?
    C35 C34 C33 . . 113.9(2) ?
    C35 C34 C39 . . 110.2(2) ?
    C33 C34 C39 . . 114.5(2) ?
    C35 C34 H34 . . 105.8 ?
    C33 C34 H34 . . 105.8 ?
    C39 C34 H34 . . 105.8 ?
    C34 C35 C36 . . 107.9(2) ?
    C34 C35 H35A . . 110.1 ?
    C36 C35 H35A . . 110.1 ?
    C34 C35 H35B . . 110.1 ?
    C36 C35 H35B . . 110.1 ?
    H35A C35 H35B . . 108.4 ?
    C43 C36 C35 . . 113.6(3) ?
    C43 C36 C37 . . 109.9(3) ?
    C35 C36 C37 . . 110.7(3) ?
    C43 C36 H36 . . 107.5 ?
    C35 C36 H36 . . 107.5 ?
    C37 C36 H36 . . 107.5 ?
    C38 C37 C36 . . 113.8(2) ?
    C38 C37 H37A . . 108.8 ?
    C36 C37 H37A . . 108.8 ?
    C38 C37 H37B . . 108.8 ?
    C36 C37 H37B . . 108.8 ?
    H37A C37 H37B . . 107.7 ?
    C45 C38 C37 . . 108.6(2) ?
    C45 C38 C39 . . 114.5(2) ?
    C37 C38 C39 . . 108.5(2) ?
    C45 C38 H38 . . 108.3 ?
    C37 C38 H38 . . 108.3 ?
    C39 C38 H38 . . 108.3 ?
    C34 C39 C38 . . 108.2(2) ?
    C34 C39 C30 . . 112.9(2) ?
    C38 C39 C30 . . 115.2(2) ?
    C34 C39 H39 . . 106.7 ?
    C38 C39 H39 . . 106.7 ?
    C30 C39 H39 . . 106.7 ?
    O10 C43 O11 . . 122.4(4) ?
    O10 C43 C36 . . 126.7(4) ?
    O11 C43 C36 . . 110.8(3) ?
    O11 C44 H44A . . 109.5 ?
    O11 C44 H44B . . 109.5 ?
    H44A C44 H44B . . 109.5 ?
    O11 C44 H44C . . 109.5 ?
    H44A C44 H44C . . 109.5 ?
    H44B C44 H44C . . 109.5 ?
    C38 C45 H45A . . 109.5 ?
    C38 C45 H45B . . 109.5 ?
    H45A C45 H45B . . 109.5 ?
    C38 C45 H45C . . 109.5 ?
    H45A C45 H45C . . 109.5 ?
    H45B C45 H45C . . 109.5 ?
    C47 C46 O12 . . 119.2(2) ?
    C47 C46 C30 . . 131.5(3) ?
    O12 C46 C30 . . 109.2(2) ?
    C46 C47 C48 . . 124.0(3) ?
    C46 C47 C49A . . 127.2(3) ?
    C48 C47 C49A . . 108.8(2) ?
    C46 C47 C49 . . 127.2(3) ?
    C48 C47 C49 . . 108.8(2) ?
    O13 C48 N2 . . 123.4(3) ?
    O13 C48 C47 . . 130.1(3) ?
    N2 C48 C47 . . 106.5(2) ?
    O14 C50 N2 . . 123.8(3) ?
    O14 C50 C49 . . 127.7(3) ?
    N2 C50 C49 . . 108.4(2) ?
    O14 C50 C49A . . 127.7(3) ?
    N2 C50 C49A . . 108.4(2) ?
    C75 C59 C60 . . 98.7(2) ?
    C75 C59 C68 . . 108.3(2) ?
    C60 C59 C68 . . 112.1(2) ?
    C75 C59 H59 . . 112.3 ?
    C60 C59 H59 . . 112.3 ?
    C68 C59 H59 . . 112.3 ?
    O15 C60 C69 . . 111.4(2) ?
    O15 C60 C61 . . 109.8(2) ?
    C69 C60 C61 . . 110.7(2) ?
    O15 C60 C59 . . 115.7(2) ?
    C69 C60 C59 . . 111.3(2) ?
    C61 C60 C59 . . 97.1(2) ?
    O19 C61 C62 . . 109.1(2) ?
    O19 C61 C60 . . 102.3(2) ?
    C62 C61 C60 . . 112.9(2) ?
    O19 C61 H61 . . 110.8 ?
    C62 C61 H61 . . 110.8 ?
    C60 C61 H61 . . 110.8 ?
    O16 C62 C63 . . 106.3(3) ?
    O16 C62 C61 . . 109.7(3) ?
    C63 C62 C61 . . 112.7(2) ?
    O16 C62 H62 . . 109.4 ?
    C63 C62 H62 . . 109.4 ?
    C61 C62 H62 . . 109.4 ?
    C64 C63 C62 . . 114.6(3) ?
    C64 C63 C68 . . 110.1(3) ?
    C62 C63 C68 . . 114.6(3) ?
    C64 C63 H63 . . 105.5 ?
    C62 C63 H63 . . 105.5 ?
    C68 C63 H63 . . 105.5 ?
    C63 C64 C65 . . 107.7(3) ?
    C63 C64 H64A . . 110.2 ?
    C65 C64 H64A . . 110.2 ?
    C63 C64 H64B . . 110.2 ?
    C65 C64 H64B . . 110.2 ?
    H64A C64 H64B . . 108.5 ?
    C66 C65 C72 . . 110.2(3) ?
    C66 C65 C64 . . 110.8(3) ?
    C72 C65 C64 . . 111.7(3) ?
    C66 C65 H65 . . 108.0 ?
    C72 C65 H65 . . 108.0 ?
    C64 C65 H65 . . 108.0 ?
    C65 C66 C67 . . 113.8(3) ?
    C65 C66 H66A . . 108.8 ?
    C67 C66 H66A . . 108.8 ?
    C65 C66 H66B . . 108.8 ?
    C67 C66 H66B . . 108.8 ?
    H66A C66 H66B . . 107.7 ?
    C74 C67 C66 . . 109.1(3) ?
    C74 C67 C68 . . 113.9(3) ?
    C66 C67 C68 . . 109.2(3) ?
    C74 C67 H67 . . 108.2 ?
    C66 C67 H67 . . 108.2 ?
    C68 C67 H67 . . 108.2 ?
    C67 C68 C63 . . 107.5(2) ?
    C67 C68 C59 . . 115.2(2) ?
    C63 C68 C59 . . 112.4(2) ?
    C67 C68 H68 . . 107.1 ?
    C63 C68 H68 . . 107.1 ?
    C59 C68 H68 . . 107.1 ?
    C70 C69 C60 . . 124.4(3) ?
    C70 C69 H69 . . 117.8 ?
    C60 C69 H69 . . 117.8 ?
    C69 C70 C71 . . 123.8(4) ?
    C69 C70 H70 . . 118.1 ?
    C71 C70 H70 . . 118.1 ?
    C70 C71 H71A . . 109.5 ?
    C70 C71 H71B . . 109.5 ?
    H71A C71 H71B . . 109.5 ?
    C70 C71 H71C . . 109.5 ?
    H71A C71 H71C . . 109.5 ?
    H71B C71 H71C . . 109.5 ?
    O17 C72 O18 . . 123.1(4) ?
    O17 C72 C65 . . 125.7(5) ?
    O18 C72 C65 . . 111.1(4) ?
    O18 C73 H73A . . 109.5 ?
    O18 C73 H73B . . 109.5 ?
    H73A C73 H73B . . 109.5 ?
    O18 C73 H73C . . 109.5 ?
    H73A C73 H73C . . 109.5 ?
    H73B C73 H73C . . 109.5 ?
    C67 C74 H74A . . 109.5 ?
    C67 C74 H74B . . 109.5 ?
    H74A C74 H74B . . 109.5 ?
    C67 C74 H74C . . 109.5 ?
    H74A C74 H74C . . 109.5 ?
    H74B C74 H74C . . 109.5 ?
    C76 C75 O19 . . 119.2(3) ?
    C76 C75 C59 . . 131.8(3) ?
    O19 C75 C59 . . 109.1(2) ?
    C75 C76 C77 . . 124.2(3) ?
    C75 C76 C78 . . 123.1(5) ?
    C77 C76 C78 . . 111.9(5) ?
    C75 C76 C78A . . 128.9(5) ?
    C77 C76 C78A . . 106.1(4) ?
    O20 C77 N3 . . 123.2(3) ?
    O20 C77 C76 . . 129.8(3) ?
    N3 C77 C76 . . 107.0(3) ?

loop_
    _geom_torsion_atom_site_label_1
    _geom_torsion_atom_site_label_2
    _geom_torsion_atom_site_label_3
    _geom_torsion_atom_site_label_4
    _geom_torsion_site_symmetry_1
    _geom_torsion_site_symmetry_2
    _geom_torsion_site_symmetry_3
    _geom_torsion_site_symmetry_4
    _geom_torsion
    _geom_torsion_publ_flag
    C18 C20 C22 C28 . . . . -155.3(7) ?
    C21 C20 C22 C28 . . . . 85.7(9) ?
    C18 C20 C22 C23 . . . . 79.5(10) ?
    C21 C20 C22 C23 . . . . -39.5(10) ?
    C28 C22 C23 C24 . . . . 170.0(7) ?
    C20 C22 C23 C24 . . . . -61.7(11) ?
    C22 C23 C24 C25 . . . . -172.9(7) ?
    C23 C24 C25 C26 . . . . -175.4(8) ?
    C24 C25 C26 C27 . . . . -179.8(10) ?
    C23 C22 C28 C29 . . . . 117.9(15) ?
    C20 C22 C28 C29 . . . . -10.5(18) ?
    C18 C20A C22A C28A . . . . -162.2(10) ?
    C21 C20A C22A C28A . . . . 86.3(12) ?
    C18 C20A C22A C23A . . . . 67.7(15) ?
    C21 C20A C22A C23A . . . . -43.8(15) ?
    C28A C22A C23A C24A . . . . 73.7(17) ?
    C20A C22A C23A C24A . . . . -156.7(12) ?
    C22A C23A C24A C25A . . . . -168.7(13) ?
    C23A C24A C25A C26A . . . . -64.6(18) ?
    C24A C25A C26A C27A . . . . -173.(2) ?
    C23A C22A C28A C29A . . . . 130.5(17) ?
    C20A C22A C28A C29A . . . . 1.(2) ?
    C47 C49 C51 C57 . . . . -169.9(11) ?
    C50 C49 C51 C57 . . . . 74.0(16) ?
    C47 C49 C51 C52 . . . . 67.4(17) ?
    C50 C49 C51 C52 . . . . -48.6(15) ?
    C57 C51 C52 C53 . . . . 75.(2) ?
    C49 C51 C52 C53 . . . . -163.4(17) ?
    C51 C52 C53 C54 . . . . 164.6(16) ?
    C52 C53 C54 C55 . . . . 94.(2) ?
    C53 C54 C55 C56 . . . . 165.(2) ?
    C52 C51 C57 C58 . . . . -136.4(19) ?
    C49 C51 C57 C58 . . . . 102.(2) ?
    C47 C49A C51A C57A . . . . -165.1(10) ?
    C50 C49A C51A C57A . . . . 81.5(13) ?
    C47 C49A C51A C52A . . . . 63.5(13) ?
    C50 C49A C51A C52A . . . . -49.9(12) ?
    C57A C51A C52A C53A . . . . 75.5(15) ?
    C49A C51A C52A C53A . . . . -152.4(12) ?
    C51A C52A C53A C54A . . . . 177.4(9) ?
    C52A C53A C54A C55A . . . . 59.8(15) ?
    C53A C54A C55A C56A . . . . 167.4(14) ?
    C52A C51A C57A C58A . . . . 137.9(13) ?
    C49A C51A C57A C58A . . . . 6.(2) ?
    C31 C40 C41 C42 . . . . -179.5(9) ?
    C31 C40A C41A C42A . . . . 180.(2) ?
    C76 C78 C79 O21 . . . . 171.(2) ?
    C80 C78 C79 O21 . . . . -61.(2) ?
    C76 C78 C79 N3 . . . . -5.8(13) ?
    C80 C78 C79 N3 . . . . 122.2(12) ?
    C76 C78 C80 C86 . . . . -160.9(8) ?
    C79 C78 C80 C86 . . . . 84.2(11) ?
    C76 C78 C80 C81 . . . . 67.7(11) ?
    C79 C78 C80 C81 . . . . -47.1(12) ?
    C86 C80 C81 C82 . . . . 73.6(14) ?
    C78 C80 C81 C82 . . . . -157.7(11) ?
    C80 C81 C82 C83 . . . . 175.7(11) ?
    C81 C82 C83 C84 . . . . -63.(2) ?
    C82 C83 C84 C85 . . . . -68.(2) ?
    C78 C80 C86 C87 . . . . -9.0(13) ?
    C81 C80 C86 C87 . . . . 121.3(11) ?
    C80A C78A C79A O21A . . . . -55.4(18) ?
    C76 C78A C79A O21A . . . . -172.1(16) ?
    C80A C78A C79A N3 . . . . 119.3(9) ?
    C76 C78A C79A N3 . . . . 2.6(10) ?
    C79A C78A C80A C86A . . . . 75.9(10) ?
    C76 C78A C80A C86A . . . . -170.3(6) ?
    C79A C78A C80A C81A . . . . -52.0(10) ?
    C76 C78A C80A C81A . . . . 61.8(8) ?
    C86A C80A C81A C82A . . . . 62.3(8) ?
    C78A C80A C81A C82A . . . . -170.7(7) ?
    C80A C81A C82A C83A . . . . 168.1(7) ?
    C81A C82A C83A C84A . . . . 170.9(7) ?
    C82A C83A C84A C85A . . . . 178.0(8) ?
    C78A C80A C86A C87A . . . . 109.3(12) ?
    C81A C80A C86A C87A . . . . -124.0(11) ?
    C17 C1 C2 O1 . . . . -156.8(2) ?
    C10 C1 C2 O1 . . . . -44.4(3) ?
    C17 C1 C2 C11 . . . . 75.3(2) ?
    C10 C1 C2 C11 . . . . -172.3(2) ?
    C17 C1 C2 C3 . . . . -43.5(2) ?
    C10 C1 C2 C3 . . . . 68.9(2) ?
    O21A C79A N3 C77 . . . . 176.7(14) ?
    C78A C79A N3 C77 . . . . 2.0(11) ?
    O21 C79 N3 C77 . . . . -178.7(17) ?
    C78 C79 N3 C77 . . . . -1.4(14) ?
    O1 C2 C3 O5 . . . . 163.96(19) ?
    C11 C2 C3 O5 . . . . -72.0(3) ?
    C1 C2 C3 O5 . . . . 43.4(2) ?
    O1 C2 C3 C4 . . . . 47.7(3) ?
    C11 C2 C3 C4 . . . . 171.7(2) ?
    C1 C2 C3 C4 . . . . -72.9(2) ?
    O5 C3 C4 O2 . . . . 151.5(2) ?
    C2 C3 C4 O2 . . . . -95.3(2) ?
    O5 C3 C4 C5 . . . . -89.1(2) ?
    C2 C3 C4 C5 . . . . 24.1(3) ?
    O2 C4 C5 C6 . . . . -78.2(3) ?
    C3 C4 C5 C6 . . . . 160.9(2) ?
    O2 C4 C5 C10 . . . . 153.9(2) ?
    C3 C4 C5 C10 . . . . 33.0(3) ?
    C4 C3 O5 C17 . . . . 92.8(2) ?
    C2 C3 O5 C17 . . . . -26.6(2) ?
    C4 C5 C6 C7 . . . . 166.4(2) ?
    C10 C5 C6 C7 . . . . -63.3(3) ?
    C9 C8 C7 C14 . . . . 179.0(3) ?
    C9 C8 C7 C6 . . . . -52.5(3) ?
    C5 C6 C7 C14 . . . . -178.2(2) ?
    C5 C6 C7 C8 . . . . 55.4(3) ?
    C7 C8 C9 C16 . . . . 178.9(3) ?
    C7 C8 C9 C10 . . . . 53.8(3) ?
    C16 C9 C10 C5 . . . . 178.3(2) ?
    C8 C9 C10 C5 . . . . -59.2(3) ?
    C16 C9 C10 C1 . . . . 51.5(3) ?
    C8 C9 C10 C1 . . . . 174.1(2) ?
    C6 C5 C10 C9 . . . . 66.4(3) ?
    C4 C5 C10 C9 . . . . -163.8(2) ?
    C6 C5 C10 C1 . . . . -165.5(2) ?
    C4 C5 C10 C1 . . . . -35.6(3) ?
    C17 C1 C10 C9 . . . . -146.1(2) ?
    C2 C1 C10 C9 . . . . 106.2(3) ?
    C17 C1 C10 C5 . . . . 89.5(3) ?
    C2 C1 C10 C5 . . . . -18.1(3) ?
    O1 C2 C11 C12 . . . . 8.8(4) ?
    C3 C2 C11 C12 . . . . -112.9(3) ?
    C1 C2 C11 C12 . . . . 139.3(3) ?
    C2 C11 C12 C13 . . . . -174.7(3) ?
    C15 O4 C14 O3 . . . . -2.1(5) ?
    C15 O4 C14 C7 . . . . 175.2(3) ?
    C8 C7 C14 O3 . . . . -19.1(5) ?
    C6 C7 C14 O3 . . . . -146.1(4) ?
    C8 C7 C14 O4 . . . . 163.6(3) ?
    C6 C7 C14 O4 . . . . 36.7(4) ?
    C3 O5 C17 C18 . . . . -180.0(2) ?
    C3 O5 C17 C1 . . . . -3.3(3) ?
    C2 C1 C17 C18 . . . . -152.9(3) ?
    C10 C1 C17 C18 . . . . 90.5(3) ?
    C2 C1 C17 O5 . . . . 31.0(3) ?
    C10 C1 C17 O5 . . . . -85.6(2) ?
    O5 C17 C18 C19 . . . . -172.7(2) ?
    C1 C17 C18 C19 . . . . 11.4(5) ?
    O5 C17 C18 C20A . . . . 4.3(4) ?
    C1 C17 C18 C20A . . . . -171.6(3) ?
    O5 C17 C18 C20 . . . . 4.3(4) ?
    C1 C17 C18 C20 . . . . -171.6(3) ?
    C21 C20A C18 C17 . . . . -176.1(3) ?
    C22A C20A C18 C17 . . . . 66.3(8) ?
    C21 C20A C18 C19 . . . . 1.3(3) ?
    C22A C20A C18 C19 . . . . -116.3(7) ?
    C21 C20 C18 C17 . . . . -176.1(3) ?
    C22 C20 C18 C17 . . . . 59.3(6) ?
    C21 C20 C18 C19 . . . . 1.3(3) ?
    C22 C20 C18 C19 . . . . -123.4(5) ?
    C21 N1 C19 O6 . . . . -179.4(3) ?
    C21 N1 C19 C18 . . . . 1.2(3) ?
    C17 C18 C19 O6 . . . . -3.4(5) ?
    C20A C18 C19 O6 . . . . 180.(60) ?
    C20 C18 C19 O6 . . . . 180.(60) ?
    C17 C18 C19 N1 . . . . 175.9(2) ?
    C20A C18 C19 N1 . . . . -1.5(3) ?
    C20 C18 C19 N1 . . . . -1.5(3) ?
    C19 N1 C21 O7 . . . . 179.8(3) ?
    C19 N1 C21 C20 . . . . -0.4(3) ?
    C19 N1 C21 C20A . . . . -0.4(3) ?
    C18 C20 C21 O7 . . . . 180.(60) ?
    C22 C20 C21 O7 . . . . -52.6(6) ?
    C18 C20 C21 N1 . . . . -0.6(3) ?
    C22 C20 C21 N1 . . . . 127.6(5) ?
    C18 C20A C21 O7 . . . . 180.(60) ?
    C22A C20A C21 O7 . . . . -65.1(7) ?
    C18 C20A C21 N1 . . . . -0.6(3) ?
    C22A C20A C21 N1 . . . . 115.1(7) ?
    C41A C40A C31 O8 . . . . -123.(3) ?
    C41A C40A C31 C32 . . . . 122.(3) ?
    C41A C40A C31 C30 . . . . 14.(4) ?
    C41 C40 C31 O8 . . . . 9.5(14) ?
    C41 C40 C31 C32 . . . . -113.1(12) ?
    C41 C40 C31 C30 . . . . 139.6(10) ?
    C46 C30 C31 O8 . . . . -159.2(2) ?
    C39 C30 C31 O8 . . . . -47.2(3) ?
    C46 C30 C31 C40A . . . . 67.3(18) ?
    C39 C30 C31 C40A . . . . 179.3(18) ?
    C46 C30 C31 C40 . . . . 73.6(7) ?
    C39 C30 C31 C40 . . . . -174.4(7) ?
    C46 C30 C31 C32 . . . . -44.9(3) ?
    C39 C30 C31 C32 . . . . 67.1(3) ?
    C46 O12 C32 C33 . . . . 92.9(3) ?
    C46 O12 C32 C31 . . . . -26.9(3) ?
    O8 C31 C32 O12 . . . . 165.7(2) ?
    C40A C31 C32 O12 . . . . -78.0(14) ?
    C40 C31 C32 O12 . . . . -69.6(6) ?
    C30 C31 C32 O12 . . . . 44.4(3) ?
    O8 C31 C32 C33 . . . . 49.4(3) ?
    C40A C31 C32 C33 . . . . 165.7(14) ?
    C40 C31 C32 C33 . . . . 174.1(6) ?
    C30 C31 C32 C33 . . . . -71.9(3) ?
    O12 C32 C33 O9 . . . . 152.5(2) ?
    C31 C32 C33 O9 . . . . -95.2(3) ?
    O12 C32 C33 C34 . . . . -88.5(3) ?
    C31 C32 C33 C34 . . . . 23.8(3) ?
    O9 C33 C34 C35 . . . . -77.6(3) ?
    C32 C33 C34 C35 . . . . 161.1(2) ?
    O9 C33 C34 C39 . . . . 154.3(2) ?
    C32 C33 C34 C39 . . . . 33.1(3) ?
    C33 C34 C35 C36 . . . . 166.0(2) ?
    C39 C34 C35 C36 . . . . -63.7(3) ?
    C34 C35 C36 C43 . . . . -179.2(3) ?
    C34 C35 C36 C37 . . . . 56.7(3) ?
    C43 C36 C37 C38 . . . . 179.6(3) ?
    C35 C36 C37 C38 . . . . -54.1(3) ?
    C36 C37 C38 C45 . . . . 179.3(2) ?
    C36 C37 C38 C39 . . . . 54.2(3) ?
    C35 C34 C39 C38 . . . . 65.2(3) ?
    C33 C34 C39 C38 . . . . -164.8(2) ?
    C35 C34 C39 C30 . . . . -166.1(2) ?
    C33 C34 C39 C30 . . . . -36.1(3) ?
    C45 C38 C39 C34 . . . . -179.7(2) ?
    C37 C38 C39 C34 . . . . -58.1(3) ?
    C45 C38 C39 C30 . . . . 52.9(3) ?
    C37 C38 C39 C30 . . . . 174.4(2) ?
    C46 C30 C39 C34 . . . . 90.1(3) ?
    C31 C30 C39 C34 . . . . -17.0(3) ?
    C46 C30 C39 C38 . . . . -144.9(2) ?
    C31 C30 C39 C38 . . . . 108.1(3) ?
    C44 O11 C43 O10 . . . . 0.1(7) ?
    C44 O11 C43 C36 . . . . 178.5(4) ?
    C35 C36 C43 O10 . . . . -9.2(6) ?
    C37 C36 C43 O10 . . . . 115.5(5) ?
    C35 C36 C43 O11 . . . . 172.5(3) ?
    C37 C36 C43 O11 . . . . -62.9(4) ?
    C32 O12 C46 C47 . . . . -179.6(3) ?
    C32 O12 C46 C30 . . . . -3.5(3) ?
    C31 C30 C46 C47 . . . . -152.6(3) ?
    C39 C30 C46 C47 . . . . 90.6(4) ?
    C31 C30 C46 O12 . . . . 31.9(3) ?
    C39 C30 C46 O12 . . . . -84.9(3) ?
    O12 C46 C47 C48 . . . . -178.5(3) ?
    C30 C46 C47 C48 . . . . 6.4(6) ?
    O12 C46 C47 C49A . . . . 3.5(5) ?
    C30 C46 C47 C49A . . . . -171.6(3) ?
    O12 C46 C47 C49 . . . . 3.5(5) ?
    C30 C46 C47 C49 . . . . -171.6(3) ?
    C50 C49A C47 C46 . . . . 178.5(3) ?
    C51A C49A C47 C46 . . . . 59.3(9) ?
    C50 C49A C47 C48 . . . . 0.2(3) ?
    C51A C49A C47 C48 . . . . -119.0(8) ?
    C50 C49 C47 C46 . . . . 178.5(3) ?
    C51 C49 C47 C46 . . . . 58.1(12) ?
    C50 C49 C47 C48 . . . . 0.2(3) ?
    C51 C49 C47 C48 . . . . -120.2(11) ?
    C50 N2 C48 O13 . . . . 178.9(3) ?
    C50 N2 C48 C47 . . . . -0.8(4) ?
    C46 C47 C48 O13 . . . . 2.3(6) ?
    C49A C47 C48 O13 . . . . -180.(80) ?
    C49 C47 C48 O13 . . . . -180.(80) ?
    C46 C47 C48 N2 . . . . -178.0(3) ?
    C49A C47 C48 N2 . . . . 0.3(4) ?
    C49 C47 C48 N2 . . . . 0.3(4) ?
    C48 N2 C50 O14 . . . . -179.2(3) ?
    C48 N2 C50 C49 . . . . 0.9(4) ?
    C48 N2 C50 C49A . . . . 0.9(4) ?
    C47 C49 C50 O14 . . . . 180.(80) ?
    C51 C49 C50 O14 . . . . -56.0(8) ?
    C47 C49 C50 N2 . . . . -0.6(3) ?
    C51 C49 C50 N2 . . . . 123.8(8) ?
    C47 C49A C50 O14 . . . . 180.(80) ?
    C51A C49A C50 O14 . . . . -62.2(7) ?
    C47 C49A C50 N2 . . . . -0.6(3) ?
    C51A C49A C50 N2 . . . . 117.7(6) ?
    C75 C59 C60 O15 . . . . -160.9(2) ?
    C68 C59 C60 O15 . . . . -47.0(3) ?
    C75 C59 C60 C69 . . . . 70.6(3) ?
    C68 C59 C60 C69 . . . . -175.5(2) ?
    C75 C59 C60 C61 . . . . -45.0(2) ?
    C68 C59 C60 C61 . . . . 68.9(3) ?
    C75 O19 C61 C62 . . . . 92.7(3) ?
    C75 O19 C61 C60 . . . . -27.1(3) ?
    O15 C60 C61 O19 . . . . 165.2(2) ?
    C69 C60 C61 O19 . . . . -71.4(3) ?
    C59 C60 C61 O19 . . . . 44.6(3) ?
    O15 C60 C61 C62 . . . . 48.1(3) ?
    C69 C60 C61 C62 . . . . 171.5(2) ?
    C59 C60 C61 C62 . . . . -72.5(3) ?
    O19 C61 C62 O16 . . . . 151.8(2) ?
    C60 C61 C62 O16 . . . . -95.2(3) ?
    O19 C61 C62 C63 . . . . -90.0(3) ?
    C60 C61 C62 C63 . . . . 23.0(3) ?
    O16 C62 C63 C64 . . . . -76.9(3) ?
    C61 C62 C63 C64 . . . . 162.9(3) ?
    O16 C62 C63 C68 . . . . 154.4(2) ?
    C61 C62 C63 C68 . . . . 34.2(3) ?
    C62 C63 C64 C65 . . . . 165.3(3) ?
    C68 C63 C64 C65 . . . . -63.8(3) ?
    C63 C64 C65 C66 . . . . 56.8(4) ?
    C63 C64 C65 C72 . . . . -179.8(3) ?
    C72 C65 C66 C67 . . . . -178.3(3) ?
    C64 C65 C66 C67 . . . . -54.0(4) ?
    C65 C66 C67 C74 . . . . 179.6(3) ?
    C65 C66 C67 C68 . . . . 54.6(4) ?
    C74 C67 C68 C63 . . . . 179.8(3) ?
    C66 C67 C68 C63 . . . . -58.1(3) ?
    C74 C67 C68 C59 . . . . 53.6(3) ?
    C66 C67 C68 C59 . . . . 175.8(2) ?
    C64 C63 C68 C67 . . . . 65.2(3) ?
    C62 C63 C68 C67 . . . . -163.9(2) ?
    C64 C63 C68 C59 . . . . -167.1(3) ?
    C62 C63 C68 C59 . . . . -36.2(3) ?
    C75 C59 C68 C67 . . . . -146.9(2) ?
    C60 C59 C68 C67 . . . . 105.3(3) ?
    C75 C59 C68 C63 . . . . 89.5(3) ?
    C60 C59 C68 C63 . . . . -18.3(3) ?
    O15 C60 C69 C70 . . . . 1.0(4) ?
    C61 C60 C69 C70 . . . . -121.5(3) ?
    C59 C60 C69 C70 . . . . 131.8(3) ?
    C60 C69 C70 C71 . . . . -179.6(4) ?
    C73 O18 C72 O17 . . . . 0.5(9) ?
    C73 O18 C72 C65 . . . . 179.3(4) ?
    C66 C65 C72 O17 . . . . 54.8(8) ?
    C64 C65 C72 O17 . . . . -68.9(8) ?
    C66 C65 C72 O18 . . . . -124.1(4) ?
    C64 C65 C72 O18 . . . . 112.2(4) ?
    C61 O19 C75 C76 . . . . 176.2(3) ?
    C61 O19 C75 C59 . . . . -3.5(4) ?
    C60 C59 C75 C76 . . . . -147.7(4) ?
    C68 C59 C75 C76 . . . . 95.5(4) ?
    C60 C59 C75 O19 . . . . 32.0(3) ?
    C68 C59 C75 O19 . . . . -84.9(3) ?
    O19 C75 C76 C77 . . . . -177.7(3) ?
    C59 C75 C76 C77 . . . . 1.9(7) ?
    O19 C75 C76 C78 . . . . 13.4(8) ?
    C59 C75 C76 C78 . . . . -167.0(6) ?
    O19 C75 C76 C78A . . . . -9.9(7) ?
    C59 C75 C76 C78A . . . . 169.7(5) ?
    C79 C78 C76 C75 . . . . -178.9(8) ?
    C80 C78 C76 C75 . . . . 59.5(12) ?
    C79 C78 C76 C77 . . . . 11.0(9) ?
    C80 C78 C76 C77 . . . . -110.6(9) ?
    C79A C78A C76 C75 . . . . -175.5(7) ?
    C80A C78A C76 C75 . . . . 65.7(9) ?
    C79A C78A C76 C77 . . . . -5.9(7) ?
    C80A C78A C76 C77 . . . . -124.7(6) ?
    C79A N3 C77 O20 . . . . 174.5(8) ?
    C79 N3 C77 O20 . . . . -171.0(9) ?
    C79A N3 C77 C76 . . . . -6.0(8) ?
    C79 N3 C77 C76 . . . . 8.5(9) ?
    C75 C76 C77 O20 . . . . -3.4(7) ?
    C78 C76 C77 O20 . . . . 166.6(6) ?
    C78A C76 C77 O20 . . . . -173.5(5) ?
    C75 C76 C77 N3 . . . . 177.3(4) ?
    C78 C76 C77 N3 . . . . -12.8(6) ?
    C78A C76 C77 N3 . . . . 7.1(5) ?

loop_
    _geom_hbond_atom_site_label_D
    _geom_hbond_atom_site_label_H
    _geom_hbond_atom_site_label_A
    _geom_hbond_site_symmetry_A
    _geom_hbond_distance_DH
    _geom_hbond_distance_HA
    _geom_hbond_distance_DA
    _geom_hbond_angle_DHA
    _geom_hbond_publ_flag
    C20^a H20^a O3 2_654 1.00 2.45 3.387(4) 156.1 ?
    C20A^b H20A^b O3 2_654 1.00 2.49 3.387(4) 149.7 ?
    N1 H1 O20 . 0.88 1.90 2.769(3) 166.9 ?
    C1 H1A O6 . 1.00 2.54 3.103(3) 115.5 ?
    O1 H1B O15 1_565 0.84 2.29 2.801(3) 119.9 ?
    O1 H1B O16 1_565 0.84 2.24 3.000(3) 151.2 ?
    N2 H2 O6 . 0.88 1.91 2.787(3) 174.8 ?
    O2 H2A O21A^b 1_665 0.84 2.07 2.878(18) 162.1 ?
    N3 H3^a O13 . 0.88 1.92 2.779(3) 165.7 ?
    O8 H8 O1 1_445 0.84 2.41 2.867(3) 114.6 ?
    O8 H8 O2 1_445 0.84 2.15 2.938(3) 156.9 ?
    O9 H9A O7 1_455 0.84 2.02 2.788(3) 152.1 ?
    O15 H15 O8 1_655 0.84 2.46 2.940(3) 117.4 ?
    O15 H15 O9 1_655 0.84 2.09 2.880(3) 156.1 ?
    O16 H16 O14 1_545 0.84 1.96 2.792(3) 172.4 ?
    C30 H30 O13 . 1.00 2.55 3.093(3) 114.2 ?
    C59 H59 O20 . 1.00 2.54 3.084(3) 113.8 ?
    C63 H63 O15 . 1.00 2.22 2.751(3) 111.4 ?

_shelx_res_file                         
;

TITL zyh_yz257_0m_a.res in P6(5)
    zyh_yz257_0m.res
    created by SHELXL-2017/1 at 14:23:07 on 03-Dec-2021
CELL 1.54178 15.7101 15.7101 62.9528 90.000 90.000 120.000
ZERR 18.00 0.0009 0.0009 0.0041 0.000 0.000 0.000
LATT -1
SYMM x-y, x, z+5/6
SYMM y, -x+y, z+1/6
SYMM -y, x-y, z+2/3
SYMM -x+y, -x, z+1/3
SYMM -x, -y, z+1/2
SFAC C H N O
UNIT 522 738 18 126
LIST 4 ! automatically inserted. Change 6 to 4 for CHECKCIF!!
TEMP -172.670
SIZE 0.220 0.270 0.460
L.S. 4
ACTA
EQIV $1 x-y+1, x, z-1/6
HTAB C20 O3_$1
HTAB C20A O3_$1
HTAB N1 O20
HTAB C1 O6
EQIV $2 x, y+1, z
HTAB O1 O15_$2
HTAB O1 O16_$2
HTAB N2 O6
EQIV $3 x+1, y+1, z
HTAB O2 O21A_$3
HTAB N3 O13
EQIV $4 x-1, y-1, z
HTAB O8 O1_$4
HTAB O8 O2_$4
EQIV $5 x-1, y, z
HTAB O9 O7_$5
EQIV $6 x+1, y, z
HTAB O15 O8_$6
HTAB O15 O9_$6
EQIV $7 x, y-1, z
HTAB O16 O14_$7
HTAB C30 O13
HTAB C59 O20
HTAB C63 O15
SADI C31 C40 C31 C40A
HTAB
SADI C81 C82 C82 C83 C83 C84 C84 C85
EADP C20  C20A
EXYZ C20  C20A
EADP C49  C49A
EXYZ C49  C49A
SIMU 0.01 0.02 C20 > C87A
DELU 0.01 0.02 C20 > C87A
CONF
FMAP 2
PLAN -5 0 0.00
BOND $H
WGHT    0.079200    3.499900
FVAR       0.22367   0.57711   0.42906   0.69046   0.47088
PART 1 21
C20   1    0.620772    0.746114    0.462973    21.00000    0.02337    0.01763 =
         0.03294    0.00067   -0.00369    0.01119
AFIX  13
H20   2    0.627752    0.754929    0.447216    21.00000   -1.20000
AFIX   0
C22   1    0.724785    0.779950    0.472312    21.00000    0.02141    0.01895 =
         0.03918    0.00266   -0.00342    0.00721
AFIX  13
H22   2    0.757573    0.852851    0.474117    21.00000   -1.20000
AFIX   0
C23   1    0.723963    0.737211    0.494296    21.00000    0.03178    0.02721 =
         0.04196   -0.00416   -0.01037    0.01512
AFIX  23
H23A  2    0.689616    0.664742    0.492956    21.00000   -1.20000
H23B  2    0.792879    0.759219    0.498274    21.00000   -1.20000
AFIX   0
C24   1    0.677535    0.762018    0.512311    21.00000    0.03860    0.03747 =
         0.04436   -0.00471   -0.00810    0.02312
AFIX  23
H24A  2    0.606104    0.731961    0.509665    21.00000   -1.20000
H24B  2    0.705975    0.834175    0.513009    21.00000   -1.20000
AFIX   0
C25   1    0.693937    0.724788    0.533665    21.00000    0.05572    0.04176 =
         0.04367   -0.00154   -0.00749    0.02557
AFIX  23
H25A  2    0.670910    0.653735    0.532332    21.00000   -1.20000
H25B  2    0.765391    0.758836    0.536608    21.00000   -1.20000
AFIX   0
C26   1    0.642586    0.739723    0.552438    21.00000    0.06953    0.07097 =
         0.05540    0.00529   -0.00134    0.02269
AFIX  23
H26A  2    0.570809    0.704928    0.549870    21.00000   -1.20000
H26B  2    0.665457    0.810610    0.554100    21.00000   -1.20000
AFIX   0
C27   1    0.664051    0.700828    0.572644    21.00000    0.08405    0.05328 =
         0.04583    0.01293    0.01136    0.02927
AFIX 137
H27A  2    0.623653    0.702957    0.584266    21.00000   -1.50000
H27B  2    0.733734    0.741607    0.576297    21.00000   -1.50000
H27C  2    0.648602    0.632845    0.570395    21.00000   -1.50000
AFIX   0
C28   1    0.790020    0.760745    0.457964    21.00000    0.02485    0.03243 =
         0.05836   -0.00422   -0.00353    0.01809
AFIX  43
H28   2    0.856798    0.791086    0.462307    21.00000   -1.20000
AFIX   0
C29   1    0.769879    0.709404    0.440595    21.00000    0.03863    0.03992 =
         0.05334    0.00307    0.01306    0.02858
AFIX  93
H29A  2    0.704719    0.676684    0.435172    21.00000   -1.20000
H29B  2    0.820324    0.704616    0.433330    21.00000   -1.20000
AFIX   0
PART 2 -21
SAME C20 > C29
C20A  1    0.620772    0.746114    0.462973   -21.00000    0.02337    0.01763 =
         0.03294    0.00067   -0.00369    0.01119
AFIX  13
H20A  2    0.636376    0.758381    0.447490   -21.00000   -1.20000
AFIX   0
C22A  1    0.715494    0.782896    0.476537   -21.00000    0.02159    0.02415 =
         0.03777   -0.00148   -0.00370    0.00869
AFIX  13
H22A  2    0.746341    0.856051    0.477106   -21.00000   -1.20000
AFIX   0
C23A  1    0.693430    0.747909    0.499680   -21.00000    0.02665    0.03838 =
         0.03127    0.00133    0.00207    0.01520
AFIX  23
H23C  2    0.632334    0.746415    0.504196   -21.00000   -1.20000
H23D  2    0.681768    0.679967    0.500520   -21.00000   -1.20000
AFIX   0
C24A  1    0.776181    0.812987    0.515053   -21.00000    0.03941    0.06710 =
         0.04446   -0.00247   -0.01118    0.00482
AFIX  23
H24C  2    0.778980    0.877082    0.516517   -21.00000   -1.20000
H24D  2    0.839746    0.825388    0.509120   -21.00000   -1.20000
AFIX   0
C25A  1    0.761341    0.765494    0.537051   -21.00000    0.06172    0.08431 =
         0.06233   -0.00047   -0.01987    0.01475
AFIX  23
H25C  2    0.756453    0.700547    0.535348   -21.00000   -1.20000
H25D  2    0.820252    0.806810    0.545794   -21.00000   -1.20000
AFIX   0
C26A  1    0.672632    0.751708    0.548804   -21.00000    0.08052    0.07590 =
         0.06666    0.00406   -0.00980    0.03141
AFIX  23
H26C  2    0.611754    0.702563    0.541564   -21.00000   -1.20000
H26D  2    0.672440    0.814517    0.549740   -21.00000   -1.20000
AFIX   0
C27A  1    0.679821    0.715771    0.570885   -21.00000    0.13907    0.08897 =
         0.06726    0.00942    0.00327    0.02484
AFIX 137
H27D  2    0.624126    0.706917    0.579545   -21.00000   -1.50000
H27E  2    0.741408    0.764359    0.577628   -21.00000   -1.50000
H27F  2    0.678547    0.652955    0.569668   -21.00000   -1.50000
AFIX   0
C28A  1    0.789608    0.763548    0.466169   -21.00000    0.02854    0.02975 =
         0.04206    0.00285   -0.00556    0.01660
AFIX  43
H28A  2    0.848716    0.783612    0.473845   -21.00000   -1.20000
AFIX   0
C29A  1    0.782655    0.722941    0.448082   -21.00000    0.03571    0.03246 =
         0.05828   -0.00117    0.00023    0.02259
AFIX  93
H29C  2    0.725198    0.701381    0.439696   -21.00000   -1.20000
H29D  2    0.834964    0.714427    0.443074   -21.00000   -1.20000
AFIX   0
PART 0

PART 1 31
C49   1    0.106250    0.736870    0.460263    31.00000    0.02072    0.01957 =
         0.05194    0.00257   -0.00306    0.00461
AFIX  13
H49   2    0.099315    0.741608    0.444582    31.00000   -1.20000
AFIX   0
C51   1    0.068675    0.799655    0.471953    31.00000    0.02351    0.02698 =
         0.07094   -0.00061   -0.00280    0.01080
AFIX  13
H51   2   -0.004666    0.764741    0.471004    31.00000   -1.20000
AFIX   0
C52   1    0.098475    0.809903    0.495604    31.00000    0.04420    0.03889 =
         0.06782   -0.00982    0.01475    0.01008
AFIX  23
H52A  2    0.087830    0.745570    0.500620    31.00000   -1.20000
H52B  2    0.169760    0.857455    0.496668    31.00000   -1.20000
AFIX   0
C53   1    0.045182    0.842651    0.510375    31.00000    0.07160    0.08243 =
         0.10020   -0.02299    0.02158    0.01665
AFIX  23
H53A  2   -0.025679    0.806857    0.506802    31.00000   -1.20000
H53B  2    0.069990    0.913630    0.508164    31.00000   -1.20000
AFIX   0
C54   1    0.057664    0.824999    0.533797    31.00000    0.08088    0.09888 =
         0.10687   -0.01030    0.01270    0.00072
AFIX  23
H54A  2   -0.004135    0.807257    0.541422    31.00000   -1.20000
H54B  2    0.068718    0.768377    0.534825    31.00000   -1.20000
AFIX   0
C55   1    0.131650    0.902108    0.543441    31.00000    0.06702    0.05798 =
         0.06845   -0.01275   -0.01100    0.04415
AFIX  23
H55A  2    0.131358    0.963219    0.539750    31.00000   -1.20000
H55B  2    0.195439    0.909269    0.539064    31.00000   -1.20000
AFIX   0
C56   1    0.113348    0.879218    0.570826    31.00000    0.11865    0.14121 =
         0.10792   -0.00189   -0.00058    0.03076
AFIX 137
H56A  2    0.157197    0.939363    0.578672    31.00000   -1.50000
H56B  2    0.127720    0.827294    0.574711    31.00000   -1.50000
H56C  2    0.044907    0.858218    0.574386    31.00000   -1.50000
AFIX   0
C57   1    0.109677    0.898522    0.461402    31.00000    0.02341    0.02301 =
         0.08144    0.00366   -0.00816    0.01289
AFIX  43
H57   2    0.176081    0.945874    0.464452    31.00000   -1.20000
AFIX   0
C58   1    0.062526    0.924952    0.448513    31.00000    0.02860    0.02698 =
         0.08189    0.00917   -0.00028    0.01305
AFIX  93
H58A  2   -0.004040    0.880041    0.445000    31.00000   -1.20000
H58B  2    0.094605    0.989193    0.442600    31.00000   -1.20000
AFIX   0
PART 2 -31
SAME C49 > C58
C49A  1    0.106250    0.736870    0.460263   -31.00000    0.02072    0.01957 =
         0.05194    0.00257   -0.00306    0.00461
AFIX  13
H49A  2    0.097832    0.743466    0.444714   -31.00000   -1.20000
AFIX   0
C51A  1    0.063147    0.790372    0.473518   -31.00000    0.02845    0.02030 =
         0.06619    0.00139   -0.00378    0.01056
AFIX  13
H51A  2   -0.009780    0.748180    0.472147   -31.00000   -1.20000
AFIX   0
C52A  1    0.083743    0.792916    0.497361   -31.00000    0.04132    0.02881 =
         0.06493    0.00228   -0.00762    0.02275
AFIX  23
H52C  2    0.086854    0.733322    0.501101   -31.00000   -1.20000
H52D  2    0.149117    0.850582    0.500334   -31.00000   -1.20000
AFIX   0
C53A  1    0.009393    0.798070    0.511463   -31.00000    0.02855    0.04936 =
         0.07634    0.00341    0.00743    0.01233
AFIX  23
H53C  2   -0.056400    0.742087    0.508009   -31.00000   -1.20000
H53D  2    0.008493    0.859224    0.508158   -31.00000   -1.20000
AFIX   0
C54A  1    0.026877    0.796099    0.535002   -31.00000    0.03293    0.07796 =
         0.08548    0.00737    0.01342    0.01909
AFIX  23
H54C  2   -0.024690    0.800118    0.543235   -31.00000   -1.20000
H54D  2    0.025996    0.734615    0.538902   -31.00000   -1.20000
AFIX   0
C55A  1    0.116628    0.875409    0.539078   -31.00000    0.07460    0.11071 =
         0.10407   -0.00046    0.00584    0.00538
AFIX  23
H55C  2    0.121048    0.933228    0.531742   -31.00000   -1.20000
H55D  2    0.167587    0.863297    0.532912   -31.00000   -1.20000
AFIX   0
C56A  1    0.142929    0.903787    0.565756   -31.00000    0.08624    0.11221 =
         0.07330    0.02373    0.01882    0.05502
AFIX 137
H56D  2    0.214300    0.942478    0.567720   -31.00000   -1.50000
H56E  2    0.116502    0.842929    0.574024   -31.00000   -1.50000
H56F  2    0.112851    0.941996    0.570605   -31.00000   -1.50000
AFIX   0
C57A  1    0.086281    0.888370    0.464869   -31.00000    0.03490    0.02637 =
         0.07494    0.00109   -0.00753    0.00866
AFIX  43
H57A  2    0.067244    0.926345    0.473255   -31.00000   -1.20000
AFIX   0
C58A  1    0.130705    0.927037    0.446661   -31.00000    0.07500    0.02886 =
         0.07082    0.00482   -0.02266    0.01735
AFIX  93
H58C  2    0.151109    0.891808    0.437731   -31.00000   -1.20000
H58D  2    0.142239    0.990066    0.442500   -31.00000   -1.20000
AFIX   0
PART 0
PART 1 41
C40   1   -0.140774    0.404533    0.436007    41.00000    0.02674    0.03450 =
         0.03408    0.00472   -0.00629    0.01338
AFIX  43
H40   2   -0.077166    0.454686    0.431790    41.00000   -1.20000
AFIX   0
C41   1   -0.190448    0.326622    0.422595    41.00000    0.05162    0.05011 =
         0.04907   -0.00985    0.00308    0.00932
AFIX  43
H41   2   -0.254255    0.276962    0.426829    41.00000   -1.20000
AFIX   0
C42   1   -0.152461    0.312775    0.401595    41.00000    0.09514    0.09492 =
         0.05821   -0.02014    0.02128    0.01951
AFIX 137
H42A  2   -0.140970    0.257078    0.402622    41.00000   -1.50000
H42B  2   -0.090694    0.372490    0.398078    41.00000   -1.50000
H42C  2   -0.201072    0.299774    0.390459    41.00000   -1.50000
AFIX   0
PART 2 -41
SAME C40 > C42
C40A  1   -0.157774    0.408145    0.434716   -41.00000    0.03184    0.03356 =
         0.04086    0.00809   -0.00577    0.02009
AFIX  43
H40A  2   -0.203196    0.397201    0.423637   -41.00000   -1.20000
AFIX   0
C41A  1   -0.070253    0.416503    0.430903   -41.00000    0.03615    0.05151 =
         0.04383   -0.00422   -0.00165    0.02722
AFIX  43
H41A  2   -0.025701    0.427625    0.442184   -41.00000   -1.20000
AFIX   0
C42A  1   -0.043820    0.407909    0.408341   -41.00000    0.06043    0.09715 =
         0.05232   -0.01187    0.01332    0.04281
AFIX 137
H42D  2    0.027295    0.449480    0.406373   -41.00000   -1.50000
H42E  2   -0.078241    0.429304    0.398636   -41.00000   -1.50000
H42F  2   -0.063298    0.339347    0.405319   -41.00000   -1.50000
AFIX   0
PART 0
PART 1 51
C78   1    0.116125    0.210431    0.465301    51.00000    0.01932    0.02184 =
         0.06591    0.00459   -0.00518    0.01490
AFIX  13
H78   2    0.109945    0.185876    0.450406    51.00000   -1.20000
AFIX   0
C79   1    0.083066    0.286451    0.465768    51.00000    0.01751    0.02539 =
         0.06566    0.00288   -0.00588    0.01127
O21   4    0.003434    0.274896    0.460664    51.00000    0.02349    0.02970 =
         0.08337    0.00882   -0.00298    0.01692
C80   1    0.051662    0.121327    0.479965    51.00000    0.01897    0.01771 =
         0.07800    0.00508   -0.00391    0.00547
AFIX  13
H80   2    0.090635    0.087668    0.482306    51.00000   -1.20000
AFIX   0
C81   1    0.035151    0.151710    0.502450    51.00000    0.04066    0.04023 =
         0.08369    0.00807    0.00874    0.02375
AFIX  23
H81A  2    0.096168    0.212721    0.506383    51.00000   -1.20000
H81B  2   -0.017115    0.169089    0.501105    51.00000   -1.20000
AFIX   0
C82   1    0.007789    0.081191    0.521156    51.00000    0.07611    0.06103 =
         0.09870    0.00532   -0.00549    0.03488
AFIX  23
H82A  2   -0.056208    0.022148    0.517921    51.00000   -1.20000
H82B  2    0.057231    0.059820    0.522067    51.00000   -1.20000
AFIX   0
C83   1    0.000064    0.118294    0.542749    51.00000    0.10069    0.07823 =
         0.11374   -0.00615   -0.00893    0.04776
AFIX  23
H83A  2   -0.051026    0.137486    0.541881    51.00000   -1.20000
H83B  2   -0.024263    0.062410    0.552780    51.00000   -1.20000
AFIX   0
C84   1    0.089977    0.202644    0.552348    51.00000    0.11366    0.10605 =
         0.16383   -0.02046    0.00633    0.05878
AFIX  23
H84A  2    0.116890    0.257752    0.542080    51.00000   -1.20000
H84B  2    0.069726    0.224623    0.565153    51.00000   -1.20000
AFIX   0
C85   1    0.169776    0.183710    0.558451    51.00000    0.11234    0.21799 =
         0.15917   -0.03891    0.00123    0.08860
AFIX 137
H85A  2    0.220334    0.240302    0.566318    51.00000   -1.50000
H85B  2    0.198853    0.173275    0.545645    51.00000   -1.50000
H85C  2    0.143098    0.124986    0.567441    51.00000   -1.50000
AFIX   0
C86   1   -0.041104    0.046849    0.468293    51.00000    0.01605    0.02335 =
         0.10224   -0.00747   -0.00567    0.00888
AFIX  43
H86   2   -0.080172   -0.014389    0.475230    51.00000   -1.20000
AFIX   0
C87   1   -0.075435    0.058098    0.448575    51.00000    0.01919    0.06953 =
         0.13907   -0.07413   -0.03378    0.02780
AFIX  93
H87A  2   -0.039472    0.117757    0.440884    51.00000   -1.20000
H87B  2   -0.134703    0.006075    0.442879    51.00000   -1.20000
AFIX   0
PART 2 -51
SAME C78 > C87
C78A  1    0.123398    0.230713    0.458207   -51.00000    0.01764    0.01967 =
         0.05821    0.00791   -0.00416    0.00930
AFIX  13
H78A  2    0.131967    0.222081    0.442763   -51.00000   -1.20000
AFIX   0
C79A  1    0.088270    0.304804    0.461448   -51.00000    0.02323    0.02539 =
         0.06381    0.00919    0.00428    0.01503
O21A  4    0.008510    0.294555    0.456792   -51.00000    0.02201    0.03171 =
         0.08105    0.00555   -0.00433    0.01886
C80A  1    0.052961    0.130792    0.468773   -51.00000    0.01695    0.02269 =
         0.06571    0.00249    0.00086    0.00901
AFIX  13
H80A  2    0.087673    0.092040    0.468769   -51.00000   -1.20000
AFIX   0
C81A  1    0.033546    0.144259    0.492449   -51.00000    0.02960    0.02708 =
         0.06178    0.00211   -0.00629    0.01635
AFIX  23
H81C  2    0.097345    0.186736    0.499536   -51.00000   -1.20000
H81D  2   -0.004791    0.178606    0.493006   -51.00000   -1.20000
AFIX   0
C82A  1   -0.020959    0.049407    0.504586   -51.00000    0.03671    0.03316 =
         0.07099    0.00799    0.00142    0.01918
AFIX  23
H82C  2    0.009435    0.008572    0.501647   -51.00000   -1.20000
H82D  2   -0.089839    0.012899    0.499542   -51.00000   -1.20000
AFIX   0
C83A  1   -0.020331    0.065784    0.528853   -51.00000    0.04905    0.04869 =
         0.07760    0.01221    0.00148    0.02940
AFIX  23
H83C  2    0.047361    0.092288    0.534323   -51.00000   -1.20000
H83D  2   -0.040685    0.115040    0.531677   -51.00000   -1.20000
AFIX   0
C84A  1   -0.088354   -0.028103    0.540470   -51.00000    0.06507    0.05021 =
         0.08486    0.01346    0.00402    0.03113
AFIX  23
H84C  2   -0.156406   -0.053319    0.535355   -51.00000   -1.20000
H84D  2   -0.069474   -0.078112    0.537220   -51.00000   -1.20000
AFIX   0
C85A  1   -0.085243   -0.013205    0.564095   -51.00000    0.09775    0.06573 =
         0.08342    0.01383    0.01508    0.02826
AFIX 137
H85D  2   -0.135359   -0.073826    0.570896   -51.00000   -1.50000
H85E  2   -0.098173    0.040332    0.567306   -51.00000   -1.50000
H85F  2   -0.020166    0.003596    0.569490   -51.00000   -1.50000
AFIX   0
C86A  1   -0.041744    0.071367    0.455718   -51.00000    0.02476    0.03708 =
         0.06485   -0.00217   -0.00868    0.01723
AFIX  43
H86A  2   -0.085671    0.096408    0.455784   -51.00000   -1.20000
AFIX   0
C87A  1   -0.070037   -0.007696    0.444684   -51.00000    0.04585    0.06639 =
         0.11343    0.00679   -0.01690    0.00959
AFIX  93
H87C  2   -0.029800   -0.036897    0.443895   -51.00000   -1.20000
H87D  2   -0.131068   -0.036604    0.437363   -51.00000   -1.20000
AFIX   0
PART 0
N1    3    0.465148    0.631742    0.476484    11.00000    0.02216    0.01643 =
         0.04331   -0.00031   -0.00367    0.00744
AFIX  43
H1    2    0.413562    0.575647    0.480216    11.00000   -1.20000
AFIX   0
C1    1    0.552972    0.951655    0.478985    11.00000    0.02583    0.01840 =
         0.02939   -0.00027    0.00036    0.01159
AFIX  13
H1A   2    0.479622    0.913631    0.479945    11.00000   -1.20000
AFIX   0
O1    4    0.599304    1.124966    0.468973    11.00000    0.02724    0.01859 =
         0.03172   -0.00097   -0.00127    0.01384
AFIX 147
H1B   2    0.542974    1.117463    0.470777    11.00000   -1.50000
AFIX   0
N2    3    0.221842    0.698355    0.473744    11.00000    0.01365    0.02959 =
         0.05574    0.00141   -0.00039    0.00809
AFIX  43
H2    2    0.278077    0.704763    0.478027    11.00000   -1.20000
AFIX   0
O2    4    0.816570    1.208175    0.475843    11.00000    0.02489    0.01846 =
         0.03686   -0.00121    0.00099    0.00865
AFIX 147
H2A   2    0.867510    1.221089    0.468986    11.00000   -1.50000
AFIX   0
C2    1    0.590876    1.035968    0.462188    11.00000    0.02720    0.01764 =
         0.02774   -0.00098   -0.00019    0.01218
N3    3    0.161003    0.380586    0.472273    11.00000    0.02223    0.02778 =
         0.07853   -0.00370   -0.00127    0.01516
AFIX  43
H3    2    0.156763    0.434221    0.473255    11.00000   -1.20000
AFIX   0
C3    1    0.696061    1.052834    0.460075    11.00000    0.02501    0.01683 =
         0.02839    0.00016   -0.00058    0.01143
AFIX  13
H3A   2    0.728068    1.089649    0.446752    11.00000   -1.20000
AFIX   0
O3    4    0.703947    1.109137    0.576627    11.00000    0.07137    0.07206 =
         0.02759   -0.00012   -0.00458    0.02506
O4    4    0.840932    1.201621    0.558153    11.00000    0.06493    0.03967 =
         0.02878   -0.00308   -0.01446    0.01128
C4    1    0.760200    1.104654    0.479610    11.00000    0.02438    0.01881 =
         0.03064   -0.00057   -0.00292    0.01130
AFIX  13
H4    2    0.805994    1.078806    0.482140    11.00000   -1.20000
AFIX   0
C5    1    0.699204    1.089611    0.499772    11.00000    0.02964    0.01992 =
         0.02839   -0.00152   -0.00227    0.01318
AFIX  13
H5    2    0.678346    1.140168    0.499157    11.00000   -1.20000
AFIX   0
O5    4    0.680158    0.953130    0.459234    11.00000    0.02498    0.01593 =
         0.03207    0.00021    0.00223    0.01007
O6    4    0.404740    0.731209    0.487313    11.00000    0.02231    0.02352 =
         0.05089   -0.00204    0.00097    0.01066
C6    1    0.757402    1.109381    0.520285    11.00000    0.03779    0.02445 =
         0.03071   -0.00241   -0.00632    0.01661
AFIX  23
H6A   2    0.820836    1.171617    0.519119    11.00000   -1.20000
H6AB  2    0.771133    1.055413    0.523118    11.00000   -1.20000
AFIX   0
O8    4   -0.267162    0.331013    0.463176    11.00000    0.02249    0.01542 =
         0.04337    0.00277   -0.00374    0.00514
AFIX 147
H8    2   -0.255930    0.284291    0.464423    11.00000   -1.50000
AFIX   0
C8    1    0.593294    1.024080    0.539607    11.00000    0.04824    0.02906 =
         0.02754    0.00084    0.00204    0.01752
AFIX  23
H8A   2    0.553650    1.034660    0.550393    11.00000   -1.20000
H8AB  2    0.600678    0.968077    0.544386    11.00000   -1.20000
AFIX   0
O7    4    0.557112    0.567420    0.463658    11.00000    0.03090    0.01861 =
         0.04914   -0.00075   -0.00573    0.01537
C7    1    0.695483    1.116443    0.538427    11.00000    0.04718    0.02515 =
         0.02739   -0.00170   -0.00385    0.01717
AFIX  13
H7    2    0.684787    1.172409    0.534841    11.00000   -1.20000
AFIX   0
O9    4   -0.353740    0.459875    0.475887    11.00000    0.02066    0.02359 =
         0.06163    0.00591   -0.00518    0.01183
AFIX 147
H9A   2   -0.368502    0.495178    0.468511    11.00000   -1.50000
AFIX   0
C9    1    0.537441    0.997021    0.518373    11.00000    0.03879    0.02516 =
         0.02687    0.00184    0.00430    0.01567
AFIX  13
H9    2    0.525329    1.051618    0.514326    11.00000   -1.20000
AFIX   0
C10   1    0.603264    0.989244    0.501166    11.00000    0.03171    0.01864 =
         0.02816   -0.00020   -0.00066    0.01339
AFIX  13
H10   2    0.621756    0.940585    0.506414    11.00000   -1.20000
AFIX   0
O10   4   -0.270983    0.508669    0.563466    11.00000    0.13195    0.09851 =
         0.06420   -0.01616    0.00862    0.08503
C11   1    0.530500    0.998762    0.442240    11.00000    0.02676    0.02389 =
         0.02953   -0.00212    0.00162    0.01236
AFIX  43
H11   2    0.512700    0.934556    0.437503    11.00000   -1.20000
AFIX   0
O11   4   -0.284294    0.364481    0.570784    11.00000    0.08606    0.06147 =
         0.04492    0.00207    0.01367    0.02273
C12   1    0.500700    1.049654    0.430907    11.00000    0.05539    0.04072 =
         0.03783   -0.00641   -0.01060    0.03298
AFIX  43
H12   2    0.523379    1.115776    0.435006    11.00000   -1.20000
AFIX   0
O12   4   -0.101352    0.588138    0.457141    11.00000    0.01971    0.01952 =
         0.06051    0.00915   -0.00688    0.00533
O13   4    0.126616    0.533986    0.481250    11.00000    0.02571    0.02880 =
         0.06628    0.00373    0.00092    0.01632
C13   1    0.433703    1.010858    0.412040    11.00000    0.08158    0.07161 =
         0.04841   -0.01858   -0.02728    0.05366
AFIX 137
H13A  2    0.373986    1.014061    0.414816    11.00000   -1.50000
H13B  2    0.416098    0.942464    0.409451    11.00000   -1.50000
H13C  2    0.467238    1.050694    0.399523    11.00000   -1.50000
AFIX   0
C14   1    0.744649    1.139140    0.559878    11.00000    0.05928    0.02674 =
         0.02926   -0.00279   -0.00774    0.02080
O14   4    0.282676    0.857540    0.463169    11.00000    0.02232    0.02824 =
         0.07227    0.00189    0.00203    0.00113
C15   1    0.893216    1.233993    0.578122    11.00000    0.06896    0.05218 =
         0.03716   -0.00741   -0.02023    0.01132
AFIX 137
H15A  2    0.962141    1.282887    0.575388    11.00000   -1.50000
H15B  2    0.889721    1.177589    0.585587    11.00000   -1.50000
H15C  2    0.863177    1.263415    0.586908    11.00000   -1.50000
AFIX   0
O15   4    0.521435    0.251004    0.470463    11.00000    0.01533    0.02171 =
         0.03911    0.00468    0.00018    0.00837
AFIX 147
H15   2    0.568643    0.308898    0.469611    11.00000   -1.50000
AFIX   0
C16   1    0.438017    0.903577    0.521092    11.00000    0.04517    0.03264 =
         0.03458    0.00475    0.00996    0.01444
AFIX 137
H16A  2    0.400001    0.890050    0.507940    11.00000   -1.50000
H16B  2    0.402017    0.912433    0.532792    11.00000   -1.50000
H16C  2    0.448217    0.848269    0.524289    11.00000   -1.50000
AFIX   0
O16   4    0.391601    0.035791    0.484571    11.00000    0.03737    0.02125 =
         0.05667    0.00354    0.00457    0.01581
AFIX 147
H16   2    0.355634   -0.015756    0.477681    11.00000   -1.50000
AFIX   0
C17   1    0.594789    0.892575    0.469613    11.00000    0.02239    0.01896 =
         0.02423   -0.00175   -0.00308    0.00920
O17   4    0.360406    0.151978    0.575585    11.00000    0.19203    0.27783 =
         0.08505    0.09647    0.08640    0.18184
C18   1    0.565463    0.795929    0.470809    11.00000    0.02351    0.02112 =
         0.02827   -0.00059   -0.00236    0.01167
O18   4    0.494165    0.143681    0.571810    11.00000    0.07059    0.07456 =
         0.03718    0.01404    0.00184    0.03410
O19   4    0.263521    0.155807    0.463686    11.00000    0.01835    0.02517 =
         0.07720   -0.01389   -0.00775    0.01141
C19   1    0.470792    0.721603    0.479255    11.00000    0.02230    0.02054 =
         0.03392   -0.00126   -0.00716    0.01028
O20   4    0.317608    0.441580    0.485114    11.00000    0.02094    0.01879 =
         0.07382    0.00051   -0.00067    0.00643
C21   1    0.547471    0.638017    0.467367    11.00000    0.02376    0.02007 =
         0.03440   -0.00003   -0.00722    0.01087
C30   1   -0.094258    0.458611    0.473636    11.00000    0.01964    0.01725 =
         0.04298    0.00100   -0.00372    0.00753
AFIX  13
H30   2   -0.055328    0.424124    0.473126    11.00000   -1.20000
AFIX   0
C31   1   -0.179964    0.416951    0.457283    11.00000    0.02175    0.01883 =
         0.04140    0.00321   -0.00388    0.00558
C32   1   -0.200414    0.503500    0.457916    11.00000    0.01977    0.01628 =
         0.04993    0.00731   -0.00634    0.00381
AFIX  13
H32   2   -0.239565    0.502186    0.445268    11.00000   -1.20000
AFIX   0
C33   1   -0.249201    0.508381    0.478483    11.00000    0.01933    0.01704 =
         0.05396    0.00035   -0.00634    0.00701
AFIX  13
H33   2   -0.224295    0.578849    0.482192    11.00000   -1.20000
AFIX   0
C34   1   -0.230061    0.457870    0.497150    11.00000    0.02368    0.01770 =
         0.04591   -0.00163   -0.00487    0.00956
AFIX  13
H34   2   -0.279602    0.386392    0.495796    11.00000   -1.20000
AFIX   0
C35   1   -0.247962    0.489075    0.518832    11.00000    0.02674    0.02811 =
         0.05231   -0.00873   -0.00590    0.01435
AFIX  23
H35A  2   -0.310898    0.489235    0.518795    11.00000   -1.20000
H35B  2   -0.194372    0.556189    0.522287    11.00000   -1.20000
AFIX   0
C36   1   -0.251390    0.415996    0.535238    11.00000    0.03048    0.02930 =
         0.04498   -0.00599   -0.00447    0.01220
AFIX  13
H36   2   -0.306773    0.349614    0.531259    11.00000   -1.20000
AFIX   0
C37   1   -0.156109    0.410781    0.534619    11.00000    0.03097    0.02756 =
         0.03959   -0.00399   -0.00712    0.01275
AFIX  23
H37A  2   -0.100975    0.474280    0.539611    11.00000   -1.20000
H37B  2   -0.162618    0.359177    0.544607    11.00000   -1.20000
AFIX   0
C38   1   -0.130966    0.388535    0.512527    11.00000    0.02682    0.02008 =
         0.03870   -0.00119   -0.00666    0.01156
AFIX  13
H38   2   -0.184299    0.321797    0.508114    11.00000   -1.20000
AFIX   0
C39   1   -0.128832    0.464590    0.496693    11.00000    0.02183    0.01717 =
         0.04080   -0.00147   -0.00586    0.00922
AFIX  13
H39   2   -0.080363    0.530934    0.502365    11.00000   -1.20000
AFIX   0
C43   1   -0.270239    0.437349    0.557555    11.00000    0.03599    0.05390 =
         0.05179   -0.01023   -0.00235    0.01957
C44   1   -0.300817    0.376389    0.592860    11.00000    0.07819    0.11004 =
         0.04686   -0.00481    0.01245    0.03052
AFIX 137
H44A  2   -0.304494    0.321777    0.601122    11.00000   -1.50000
H44B  2   -0.362684    0.376880    0.594297    11.00000   -1.50000
H44C  2   -0.246495    0.438597    0.598153    11.00000   -1.50000
AFIX   0
C45   1   -0.034937    0.386676    0.513988    11.00000    0.02957    0.03230 =
         0.04661    0.00231   -0.00765    0.01763
AFIX 137
H45A  2   -0.023010    0.363029    0.500531    11.00000   -1.50000
H45B  2   -0.039538    0.342652    0.525518    11.00000   -1.50000
H45C  2    0.019398    0.453153    0.516854    11.00000   -1.50000
AFIX   0
C46   1   -0.037555    0.562496    0.465525    11.00000    0.02381    0.02152 =
         0.04370    0.00117   -0.00311    0.01042
C47   1    0.058291    0.629863    0.466523    11.00000    0.02252    0.01829 =
         0.05108    0.00061   -0.00215    0.00844
C48   1    0.133615    0.610192    0.474699    11.00000    0.02110    0.02602 =
         0.04852   -0.00262    0.00206    0.01157
C50   1    0.213435    0.774446    0.465533    11.00000    0.02364    0.02741 =
         0.04939   -0.00127    0.00080    0.00757
C59   1    0.392900    0.295455    0.479441    11.00000    0.01595    0.01796 =
         0.04462   -0.00002   -0.00073    0.00730
AFIX  13
H59   2    0.427439    0.368661    0.478116    11.00000   -1.20000
AFIX   0
C60   1    0.434876    0.248131    0.463874    11.00000    0.01793    0.02126 =
         0.04062    0.00064   -0.00180    0.01015
C61   1    0.347774    0.141681    0.465279    11.00000    0.01497    0.02339 =
         0.05575   -0.00431   -0.00177    0.00966
AFIX  13
H61   2    0.349125    0.101314    0.453141    11.00000   -1.20000
AFIX   0
C62   1    0.343566    0.092165    0.486531    11.00000    0.02462    0.01792 =
         0.05794    0.00418    0.00985    0.00724
AFIX  13
H62   2    0.273359    0.047840    0.490631    11.00000   -1.20000
AFIX   0
C63   1    0.396571    0.166262    0.504375    11.00000    0.03277    0.02623 =
         0.04179    0.00665    0.01197    0.01474
AFIX  13
H63   2    0.467828    0.188024    0.502586    11.00000   -1.20000
AFIX   0
C64   1    0.369921    0.123314    0.526722    11.00000    0.05660    0.03725 =
         0.05109    0.01491    0.01998    0.02620
AFIX  23
H64A  2    0.369637    0.060212    0.527388    11.00000   -1.20000
H64B  2    0.303694    0.111073    0.530636    11.00000   -1.20000
AFIX   0
C65   1    0.447405    0.198214    0.542082    11.00000    0.05657    0.05860 =
         0.04233    0.01651    0.01586    0.03443
AFIX  13
H65   2    0.512909    0.207469    0.537895    11.00000   -1.20000
AFIX   0
C66   1    0.452523    0.297145    0.540394    11.00000    0.04471    0.04828 =
         0.04214    0.00212    0.00462    0.02374
AFIX  23
H66A  2    0.506469    0.344925    0.549582    11.00000   -1.20000
H66B  2    0.390335    0.290430    0.545840    11.00000   -1.20000
AFIX   0
C67   1    0.469524    0.338224    0.517685    11.00000    0.02880    0.02892 =
         0.04222   -0.00045    0.00021    0.01197
AFIX  13
H67   2    0.534942    0.349701    0.512749    11.00000   -1.20000
AFIX   0
C68   1    0.389832    0.261204    0.502926    11.00000    0.02313    0.02329 =
         0.04330    0.00216    0.00715    0.00909
AFIX  13
H68   2    0.324668    0.245505    0.508946    11.00000   -1.20000
AFIX   0
C69   1    0.444641    0.287968    0.441711    11.00000    0.03476    0.03145 =
         0.04267    0.00030   -0.00858    0.01980
AFIX  43
H69   2    0.389966    0.290123    0.435885    11.00000   -1.20000
AFIX   0
C70   1    0.524544    0.320287    0.429764    11.00000    0.05547    0.04977 =
         0.04187    0.00729    0.00336    0.03172
AFIX  43
H70   2    0.579243    0.317889    0.435497    11.00000   -1.20000
AFIX   0
C71   1    0.533554    0.360509    0.407666    11.00000    0.10550    0.09647 =
         0.04902    0.02295    0.01302    0.06450
AFIX 137
H71A  2    0.556461    0.327296    0.397992    11.00000   -1.50000
H71B  2    0.580772    0.431225    0.407693    11.00000   -1.50000
H71C  2    0.469295    0.349196    0.402924    11.00000   -1.50000
AFIX   0
C72   1    0.427306    0.161736    0.564944    11.00000    0.08194    0.07120 =
         0.04579    0.02107    0.02357    0.04601
C73   1    0.484456    0.109365    0.593534    11.00000    0.08515    0.08677 =
         0.03795    0.01678   -0.00111    0.02627
AFIX 137
H73A  2    0.529128    0.083706    0.595914    11.00000   -1.50000
H73B  2    0.416609    0.057125    0.596071    11.00000   -1.50000
H73C  2    0.501067    0.164068    0.603300    11.00000   -1.50000
AFIX   0
C74   1    0.472657    0.437209    0.517957    11.00000    0.03986    0.03085 =
         0.05133   -0.00929   -0.00316    0.01689
AFIX 137
H74A  2    0.493543    0.468578    0.504004    11.00000   -1.50000
H74B  2    0.519339    0.479740    0.528802    11.00000   -1.50000
H74C  2    0.407095    0.426665    0.521239    11.00000   -1.50000
AFIX   0
C75   1    0.289211    0.247083    0.471161    11.00000    0.01791    0.02118 =
         0.05844   -0.00309   -0.00051    0.00683
C76   1    0.224065    0.278158    0.470065    11.00000    0.01624    0.02765 =
         0.07925   -0.00958   -0.00432    0.00939
C77   1    0.244066    0.374724    0.476790    11.00000    0.02035    0.02418 =
         0.06532    0.00282    0.00337    0.01127
HKLF 4 1 1 0 0 0 1 0 0 0 1


REM  zyh_yz257_0m_a.res in P6(5)
REM R1 =  0.0464 for   16501 Fo > 4sig(Fo)  and  0.0479 for all   17064 data
REM   1296 parameters refined using    989 restraints

END

WGHT      0.0791      3.4497

REM Instructions for potential hydrogen bonds
HTAB C20^a O3_$1
HTAB C20A^b O3_$1
HTAB N1 O20
HTAB C1 O6
HTAB O1 O15_$2
HTAB O1 O16_$2
HTAB N2 O6
HTAB O2 O21^a_$3
HTAB O2 O21A^b_$3
HTAB N3 O13
HTAB O8 O1_$4
HTAB O8 O2_$4
HTAB O9 O7_$5
HTAB O15 O8_$6
HTAB O15 O9_$6
HTAB O16 O14_$7
HTAB C30 O13
HTAB C59 O20
HTAB C63 O15

REM Highest difference peak  0.570,  deepest hole -0.342,  1-sigma level  0.043
Q1    1   0.1097  0.1885  0.5156  11.00000  0.05    0.57
Q2    1   0.1720  0.2587  0.5527  11.00000  0.05    0.38
Q3    1   0.0779  0.2027  0.5363  11.00000  0.05    0.38
Q4    1   0.7350  0.8143  0.5398  11.00000  0.05    0.34
Q5    1   0.1485  0.2897  0.5736  11.00000  0.05    0.32
;
_shelx_res_checksum                     92840

_shelx_hkl_file                         
;
  -1   0   0  839.52   40.80
  -1   0   0  841.02   40.90
  -1   0   0  853.61   42.70
   1   0   0  768.92   43.40
   1   0   0  846.02   40.90
   1   0   0  803.32   40.80
  -2   0   0   81.79    4.50
  -2   0   0   86.69    4.70
   2   0   0   90.79    5.10
   2   0   0   78.29    8.20
  -3   0   0  217.58   11.40
  -3   0   0  219.08   11.60
   3   0   0  216.28   11.40
   3   0   0  237.28   18.50
  -4   0   0   27.40    2.00
  -4   0   0   28.90    2.30
   4   0   0   36.50    7.90
  -5   0   0  151.28    8.20
  -5   0   0  150.38    8.80
   5   0   0  148.29   16.70
  -6   0   0 2714.03  135.19
  -6   0   0 2688.83  135.99
   6   0   0 2777.72  150.88
  -7   0   0  470.95   26.50
  -7   0   0  501.75   25.70
   7   0   0  526.75   41.50
  -8   0   0  264.37   14.80
  -8   0   0  254.87   15.70
   8   0   0  324.37   32.10
  -9   0   0   34.30    4.20
  -9   0   0   29.40    2.90
   9   0   0   33.20   14.00
 -10   0   0    1.90    1.00
 -10   0   0    5.50    3.50
 -10   0   0    1.10    1.10
  10   0   0    2.60    0.40
  10   0   0    1.30    0.50
 -11   0   0    3.60    1.40
 -11   0   0    3.50    1.10
  11   0   0    2.20    0.40
  11   0   0    2.70    1.00
  11   0   0    1.00    0.40
 -12   0   0  148.29    9.50
 -12   0   0  139.39   10.50
  12   0   0  132.89    8.40
  12   0   0  143.59    7.70
  13   0   0    5.00    0.90
  14   0   0   32.20    2.20
  15   0   0   35.30    2.30
  16   0   0   13.40    1.00
  17  -1   0    4.00    0.50
  16  -1   0   10.80    1.00
  15  -1   0   20.20    1.50
 -15   1   0   17.40    1.70
  14  -1   0  316.67   17.50
 -14   1   0  358.76   17.70
  13  -1   0  107.69    6.40
 -13   1   0  123.89    6.70
  12  -1   0  218.98   12.60
  12  -1   0  218.28   11.70
  12  -1   0  213.98   12.80
 -12   1   0  242.68   14.10
 -12   1   0  242.18   12.10
 -12   1   0  241.28   15.20
  11  -1   0   13.80   18.60
  11  -1   0   18.80    1.60
  11  -1   0   15.90    3.30
  11  -1   0   19.60    1.40
 -11   1   0   19.50    3.40
 -11   1   0   24.00    3.50
 -11   1   0   23.10    2.90
  10  -1   0  194.38   10.40
 -10   1   0  200.78   12.80
 -10   1   0  201.28   11.90
  -9   1   0  597.64   30.60
  -9   1   0  571.54   31.60
  -9   1   0  572.94   31.40
   8  -1   0  617.94   52.39
  -8   1   0  602.94   32.70
  -8   1   0  616.24   31.70
   7  -1   0 1017.70   73.69
  -7   1   0 1116.89   54.29
   6  -1   0   79.59   14.70
  -6   1   0   50.39    4.00
  -6   1   0   50.09    3.50
   5  -1   0  165.58   20.00
  -5   1   0  194.68   10.70
  -5   1   0  192.58   10.70
   4  -1   0    0.30    4.50
  -4   1   0    2.40    0.50
  -4   1   0    2.50    0.70
  -3   1   0 2200.78  126.69
  -3   1   0 2339.27  117.99
  -3   1   0 2304.07  117.59
  -3   1   0 2663.13  118.19
  -2   1   0  779.02   36.30
  -2   1   0  732.83   36.10
  -2   1   0  652.73   41.80
   1  -1   0  708.73   38.30
   1  -1   0  770.32   38.30
  -1   1   0  746.03   42.00
  -1   1   0  809.52   38.30
  -1   1   0  790.32   38.50
  -1   1   0  820.22   38.30
   0  -1   0  848.82   43.60
   0  -1   0  950.90   44.80
   0  -1   0  879.21   43.70
   0  -1   0  856.11   43.70
   0   1   0  825.02   43.60
   0   1   0  855.91   45.30
   0   1   0  907.91   43.70
   0   1   0  944.71   44.70
   1   1   0 1079.99   54.89
  -2  -1   0  289.97   15.90
   2   1   0  311.07   19.70
   2   1   0  351.56   18.00
  -3  -1   0    1.10    0.40
  -3  -1   0    1.30    0.40
   3   1   0    0.10    2.40
  -4  -1   0  218.28   11.20
  -4  -1   0  197.28   11.80
   4   1   0  230.58   18.20
  -5  -1   0    5.40    0.90
  -5  -1   0    8.00    1.30
   5   1   0    5.10    4.10
  -6  -1   0 1607.84   84.09
  -6  -1   0 1623.94   84.89
   6   1   0 1854.01   97.69
  -7  -1   0  319.77   18.70
  -7  -1   0  335.07   17.80
   7   1   0  361.86   29.70
  -8  -1   0   19.40    2.10
  -8  -1   0   15.10    2.60
  -9  -1   0    6.00    1.40
  -9  -1   0    1.60    2.50
   9   1   0    6.90    1.10
   9   1   0    6.10    1.20
 -10  -1   0    4.40    1.40
 -10  -1   0    3.30    1.40
  10   1   0    7.80    2.20
  10   1   0    4.40    1.00
 -11  -1   0    2.40    1.60
 -11  -1   0    4.10    1.40
  11   1   0    2.80    1.20
  11   1   0    3.30    0.80
  11   1   0    3.60    0.90
  13   1   0  114.09    6.40
  14   1   0    7.50    1.00
  15   1   0   14.20    1.20
  16   1   0    2.10    0.40
  17  -2   0    2.50    0.50
  16  -2   0   22.60    1.60
  15  -2   0    1.80    0.50
 -15   2   0    1.60    0.70
  14  -2   0  228.68   13.30
 -14   2   0  285.27   13.80
  13  -2   0   12.90    1.10
  13  -2   0    8.90    1.80
  13  -2   0   13.60    1.30
 -13   2   0   15.10    1.50
 -13   2   0   10.10    2.50
 -13   2   0   10.10    2.60
  12  -2   0   17.40    2.10
  12  -2   0   17.60    1.40
  12  -2   0   16.50    1.50
 -12   2   0   17.80    3.20
 -12   2   0   19.30    3.00
 -12   2   0   17.10    1.40
  11  -2   0   13.50    1.30
  11  -2   0   13.70    1.20
  11  -2   0   18.60    2.10
 -11   2   0   15.10    2.50
 -11   2   0   22.70    4.50
 -10   2   0  392.06   21.60
 -10   2   0  396.56   22.40
  -9   2   0  476.95   27.00
  -9   2   0  497.15   25.90
  -9   2   0  483.75   26.40
   8  -2   0   15.10   14.80
   7  -2   0 1706.73  112.19
  -7   2   0 1775.52   89.29
  -7   2   0 1811.02   88.39
   6  -2   0    0.10   15.10
  -6   2   0   -3.70    9.80
  -5   2   0  618.54   31.60
  -5   2   0  635.84   32.30
  -5   2   0  617.54   46.10
  -4   2   0  146.49   16.50
  -4   2   0  141.99    8.20
  -4   2   0  145.39    7.80
  -3   2   0  271.57   15.00
  -3   2   0  269.27   14.70
  -3   2   0  275.57   14.80
  -3   2   0  296.87   23.40
  -3   2   0  333.57   15.50
   2  -2   0   94.49    5.80
  -2   2   0   80.79    4.80
  -2   2   0   72.69    9.30
  -2   2   0   83.79    4.60
  -2   2   0   91.29    5.50
  -2   2   0   84.19    4.60
   1  -2   0  794.22   40.40
   1  -2   0  723.63   40.80
  -1   2   0  808.32   45.30
  -1   2   0  901.51   41.90
  -1   2   0  836.92   40.40
  -1   2   0  806.12   40.40
  -1   2   0  826.82   40.60
   0  -2   0   86.59    4.80
   0   2   0  102.69    6.60
   0   2   0   90.89    5.00
   0   2   0   88.89    7.40
   1   2   0 3017.60  151.48
   2   2   0  178.08   11.90
  -3  -2   0   14.80    1.30
   3   2   0   19.90    3.10
  -4  -2   0   61.69    4.00
  -4  -2   0   62.79    3.80
  -5  -2   0  260.57   14.50
  -5  -2   0  269.47   14.00
  -6  -2   0   94.69    6.30
  -6  -2   0   92.79    5.70
  -7  -2   0    8.00    1.80
  -7  -2   0    7.50    1.30
  -8  -2   0    1.40    0.70
  -9  -2   0    3.40    1.00
   9   2   0    4.30    0.70
   9   2   0    3.50    0.90
   9   2   0    3.20    1.10
   9   2   0    3.70    0.90
 -10  -2   0    2.60    1.60
 -10  -2   0    6.40    1.50
  10   2   0    4.00    0.80
  10   2   0    2.20    1.00
  10   2   0    4.50    1.00
 -11  -2   0   15.50    3.30
 -11  -2   0   20.10    3.00
  11   2   0   25.00    2.50
  11   2   0   20.40    1.70
  11   2   0   16.30    1.90
  12   2   0    6.70    1.00
  13   2   0   71.69    4.20
  14   2   0   71.89    4.10
  15   2   0    4.40    0.60
  17  -3   0    0.40    0.30
 -17   3   0    0.50    0.50
  16  -3   0    5.60    0.80
  15  -3   0    0.50    0.40
 -15   3   0    0.40    0.70
  14  -3   0    1.20    0.90
  14  -3   0    0.80    0.40
  14  -3   0    1.50    0.50
 -14   3   0    1.20    0.70
  13  -3   0   98.29    5.50
  13  -3   0   94.99    7.60
  13  -3   0   95.59    5.60
 -13   3   0  106.89    6.00
 -13   3   0  107.79    8.90
 -13   3   0   76.09   10.10
 -13   3   0  100.99    8.00
  12  -3   0    1.40    0.40
  12  -3   0    1.90    0.60
  12  -3   0    0.10    0.90
 -12   3   0    1.40    1.20
 -12   3   0    0.90    0.50
 -12   3   0   -1.50    1.10
 -12   3   0    0.10    2.30
  11  -3   0   26.50    1.80
  11  -3   0   22.70    1.80
 -11   3   0   28.00    4.60
 -11   3   0   27.30    3.10
 -11   3   0   22.50    1.80
 -11   3   0   24.60    3.20
 -10   3   0   39.10    3.70
 -10   3   0   36.10    4.40
 -10   3   0   36.50    3.80
  -9   3   0  167.98   11.10
  -9   3   0  170.58   10.20
  -9   3   0  166.48   10.50
  -8   3   0  691.93   37.80
  -8   3   0  761.42   64.79
  -8   3   0  713.73   37.30
  -8   3   0  722.43   37.00
  -7   3   0    6.80    1.50
  -7   3   0    4.50    1.10
  -7   3   0   -1.10    9.40
  -7   3   0    7.10    1.20
  -6   3   0  180.08   23.20
  -6   3   0  158.98   12.10
  -6   3   0  173.28    9.70
  -6   3   0  176.98    9.60
  -5   3   0   18.10    1.60
  -5   3   0   16.40    8.50
  -5   3   0   19.10    2.00
  -5   3   0   16.70    1.60
  -4   3   0   11.80    6.10
  -3   3   0  214.68   12.20
  -3   3   0  248.78   15.10
  -3   3   0  207.78   11.80
  -3   3   0  233.68   12.00
  -3   3   0  266.57   21.80
  -2   3   0 2478.75  122.79
  -2   3   0 2514.65  122.79
  -2   3   0 2588.74  124.69
  -2   3   0 2390.66  122.99
  -2   3   0 2446.76  131.29
   1  -3   0  268.57   14.90
  -1   3   0  312.77   17.30
  -1   3   0  304.87   20.90
  -1   3   0  292.47   15.00
   0  -3   0  245.18   12.90
   0   3   0  246.18   17.20
   0   3   0  262.67   13.20
  -1  -3   0    5.20    0.60
   1   3   0    5.10    1.70
  -2  -3   0  596.14   34.40
   2   3   0  759.62   38.20
  -3  -3   0  163.68    9.40
   3   3   0  198.18   13.60
  -4  -3   0  133.79    7.90
   4   3   0  158.58   12.10
  -5  -3   0   37.60    2.80
  -5  -3   0   35.20    3.00
  -6  -3   0  519.45   25.70
  -6  -3   0  474.95   26.10
  -6  -3   0  490.35   26.40
  -7  -3   0    3.50    0.90
  -8  -3   0    8.00    1.60
   8   3   0    9.70    1.50
   8   3   0   11.70    1.80
   8   3   0    7.60    1.20
   8   3   0   10.40    1.50
  -9  -3   0    1.40    1.10
   9   3   0    1.70    0.90
   9   3   0    2.70    0.60
   9   3   0    2.70    0.90
   9   3   0    2.60    0.80
 -10  -3   0    2.90    1.30
 -10  -3   0    2.30    1.60
  10   3   0    1.50    1.00
  10   3   0    1.20    0.70
  10   3   0    1.90    0.60
  11   3   0    0.30    0.60
  11   3   0   -0.50    0.70
  11   3   0    0.10    0.40
  12   3   0    1.20    0.50
  13   3   0   11.60    1.10
  14   3   0    0.20    0.30
  18  -4   0   58.49    3.10
 -17   4   0    2.20    0.60
  16  -4   0   10.30    1.00
 -16   4   0   12.50    1.60
  15  -4   0   29.00    2.40
  15  -4   0   31.40    2.60
 -15   4   0   38.80    2.80
  14  -4   0  104.39    5.80
  14  -4   0  112.19    6.80
  14  -4   0   97.09    5.70
 -14   4   0  104.99    6.20
  13  -4   0    2.10    0.90
  13  -4   0    3.00    0.70
 -13   4   0    1.00    3.20
 -13   4   0    1.20    1.20
 -13   4   0    4.50    0.90
 -13   4   0    3.90    1.70
  12  -4   0    6.20    0.90
  12  -4   0    5.90    0.80
  12  -4   0    5.00    1.30
 -12   4   0    8.30    2.30
 -12   4   0    7.80    1.00
 -12   4   0    5.40    1.80
 -12   4   0    7.70    1.90
  11  -4   0   19.60    1.50
  11  -4   0   20.70    1.60
 -11   4   0   22.80    1.70
 -11   4   0   17.30    3.40
 -11   4   0   24.10    2.90
 -11   4   0   20.50    2.90
 -10   4   0   83.29    6.40
 -10   4   0   98.69    7.70
 -10   4   0   91.69    6.80
  -9   4   0   69.39    5.20
  -9   4   0   69.89    6.00
  -9   4   0   67.19    6.20
  -8   4   0   16.40    2.10
  -8   4   0   17.20    2.60
  -8   4   0   22.50    2.30
  -7   4   0  134.39    8.90
  -7   4   0  142.49    8.20
  -7   4   0  134.39    8.10
  -6   4   0   59.19    4.10
  -6   4   0   59.59    4.60
  -6   4   0   67.89   13.40
  -6   4   0   64.39    4.10
  -5   4   0  219.88   12.10
  -5   4   0  226.38   24.40
  -5   4   0  234.08   12.00
  -5   4   0  217.48   12.70
  -5   4   0  224.58   13.20
  -4   4   0   25.70    2.10
  -4   4   0   27.60    3.10
  -4   4   0   28.60    2.10
  -4   4   0   30.10   11.00
  -4   4   0   25.20    2.40
  -3   4   0    4.70    1.50
  -3   4   0    2.60    0.60
  -3   4   0    2.60    0.60
  -3   4   0    5.20    4.40
  -3   4   0    2.20    0.70
  -2   4   0  163.68   10.80
  -2   4   0  142.79   15.00
  -2   4   0  161.68    8.30
  -2   4   0  146.49    8.30
  -2   4   0  147.39    8.40
   1  -4   0    0.70    0.40
  -1   4   0    1.80    0.50
  -1   4   0    1.00    0.50
  -1   4   0    1.40    0.50
  -1   4   0    3.20    3.20
   0  -4   0   22.20    1.70
   0   4   0   23.40    5.70
   0   4   0   25.30    3.90
  -1  -4   0  207.68   11.10
   1   4   0  218.08   18.00
  -2  -4   0    2.20    0.50
   2   4   0    2.50    1.50
  -3  -4   0    4.70    0.90
  -3  -4   0    7.70    1.10
   3   4   0    5.70    2.40
  -4  -4   0   15.20    1.60
  -4  -4   0   14.00    1.50
  -5  -4   0   26.10    2.50
  -5  -4   0   28.30    2.40
  -6  -4   0   52.49    3.80
   7   4   0   32.20    2.20
   7   4   0   34.80    2.90
   7   4   0   33.00    2.70
   7   4   0   31.80    3.20
   7   4   0   33.80    3.20
   8   4   0    2.80    1.20
   8   4   0    3.40    1.20
   8   4   0    3.40    1.20
   8   4   0    2.70    0.60
   8   4   0    4.70    1.00
   8   4   0    5.60    1.20
  -9  -4   0    6.50    1.80
  -9  -4   0    0.80    1.10
   9   4   0    3.20    1.40
   9   4   0    1.10    1.00
   9   4   0    3.10    1.10
   9   4   0    2.90    1.20
  10   4   0  216.48   11.50
  10   4   0  218.08   12.30
  10   4   0  220.48   12.10
  11   4   0    4.20    0.80
  11   4   0    3.70    1.30
  12   4   0   34.20    2.30
  13   4   0    0.40    0.30
  14   4   0   38.80    2.20
  18  -5   0    5.10    0.50
 -18   5   0    4.40    0.90
  17  -5   0    7.90    0.80
  16  -5   0    6.70    0.80
  16  -5   0    5.80    0.80
  15  -5   0    9.80    1.10
  15  -5   0    8.60    1.60
  15  -5   0   10.60    1.10
 -15   5   0   13.50    1.70
  14  -5   0    2.10    0.60
  14  -5   0    2.50    1.00
  14  -5   0    3.50    0.70
 -14   5   0   -0.50    4.90
 -14   5   0    1.30    2.00
 -14   5   0    1.70    0.70
  13  -5   0    7.20    1.40
  13  -5   0    8.30    1.00
  13  -5   0    7.30    0.90
 -13   5   0    9.30    1.30
 -13   5   0    9.90    2.40
 -13   5   0    4.40    1.90
  12  -5   0    0.90    0.40
  12  -5   0    0.60    0.40
  12  -5   0   -0.10    0.60
 -12   5   0    0.30    0.50
 -12   5   0    3.40    1.40
 -12   5   0    4.40    2.10
 -12   5   0    0.30    1.00
  11  -5   0   99.99    6.20
 -11   5   0  126.29    6.40
 -11   5   0  110.29    9.20
 -11   5   0  123.39   10.60
 -11   5   0  118.79    8.70
 -10   5   0   11.40    2.10
 -10   5   0   17.10    2.50
 -10   5   0   10.40    2.40
  -9   5   0   25.60    2.90
  -9   5   0   75.89   27.60
  -9   5   0   28.10    3.70
  -9   5   0   27.50    2.90
  -8   5   0   40.50    3.40
  -8   5   0   34.20    3.80
  -8   5   0   39.70    3.40
  -7   5   0  277.07   16.50
  -7   5   0  296.37   33.70
  -7   5   0  290.67   15.70
  -7   5   0  296.87   15.80
  -6   5   0    3.70    1.30
  -6   5   0    5.20    1.40
  -6   5   0    6.90    1.10
  -6   5   0    5.20    1.00
  -6   5   0   -1.80    5.80
  -5   5   0  170.98    8.80
  -5   5   0  149.19    9.30
  -5   5   0  148.09   10.30
  -5   5   0  153.88    8.80
  -4   5   0  223.88   11.10
  -4   5   0  204.98   11.10
  -4   5   0  210.48   22.20
  -4   5   0  172.28   13.00
  -4   5   0  201.88   13.20
  -3   5   0  675.83   47.50
  -3   5   0  711.23   36.00
  -3   5   0  679.03   36.00
  -3   5   0  676.73   36.20
  -3   5   0  807.72   39.60
  -2   5   0   20.10    1.90
  -2   5   0   18.10    1.70
   1  -5   0  203.48   11.50
  -1   5   0  221.58   16.60
  -1   5   0  225.28   11.80
  -1   5   0  227.38   19.10
   0  -5   0  146.19    8.50
   0   5   0  167.08   12.80
   0   5   0  159.88   14.70
  -1  -5   0   52.59    3.50
   1   5   0   57.49    7.00
  -2  -5   0 1810.62   96.99
   2   5   0 2100.09  103.79
  -3  -5   0  742.83   38.10
  -3  -5   0  702.23   38.10
   3   5   0  815.32   45.30
  -4  -5   0   67.99    4.60
  -4  -5   0   71.29    4.60
  -5  -5   0   11.40    1.80
  -5  -5   0   12.30    1.60
  -6  -5   0  189.38   11.30
   6   5   0  218.28   12.10
   6   5   0  204.08   12.20
   6   5   0  190.98   10.80
   6   5   0  213.98   11.40
   6   5   0  211.48   11.70
  -7  -5   0   19.30    2.20
   7   5   0   25.10    2.80
   7   5   0   26.10    2.90
   7   5   0   23.80    2.20
   7   5   0   23.50    2.40
   7   5   0   25.40    1.80
   8   5   0  139.49    7.30
   8   5   0  135.99    8.10
   8   5   0  134.59    7.90
   8   5   0  124.79    8.10
  -9  -5   0   26.00    4.50
   9   5   0   38.30    3.20
   9   5   0   33.20    2.80
   9   5   0   34.70    3.10
   9   5   0   34.50    2.40
  10   5   0   10.00    1.10
  10   5   0    9.40    1.50
  11   5   0    1.80    0.70
  11   5   0    2.50    0.60
  12   5   0   10.20    1.00
  13   5   0   21.70    1.40
  18  -6   0    6.00    0.50
 -18   6   0    8.20    1.50
  17  -6   0   19.10    1.30
 -17   6   0   19.70    1.80
  16  -6   0   13.90    1.20
  16  -6   0   14.70    1.30
 -16   6   0   16.90    1.80
  15  -6   0    1.30    0.50
  15  -6   0    2.50    0.90
  15  -6   0    2.00    0.60
 -15   6   0    2.30    0.90
  14  -6   0   29.40    2.00
  14  -6   0   29.10    2.20
  14  -6   0   30.30    2.80
 -14   6   0   39.50    7.40
 -14   6   0   23.90    4.50
 -14   6   0   26.20    4.30
 -14   6   0   28.30    2.40
  13  -6   0   18.80    2.10
  13  -6   0   18.00    1.60
  13  -6   0   20.90    1.50
 -13   6   0   20.60    3.60
 -13   6   0   15.70    3.00
 -13   6   0   20.00    1.80
 -13   6   0   18.70    4.00
  12  -6   0   44.20    2.90
  12  -6   0   48.30    3.10
 -12   6   0   51.79    6.50
 -12   6   0   52.79    3.30
 -12   6   0   45.50    5.70
 -12   6   0   50.29    6.00
  11  -6   0  175.58   10.60
 -11   6   0  211.48   12.90
 -11   6   0  203.88   14.20
 -11   6   0  222.28   13.40
 -11   6   0  214.28   10.90
 -10   6   0   60.19    6.10
 -10   6   0   57.49    5.10
 -10   6   0   69.39    5.30
  -9   6   0  499.75   29.20
  -9   6   0  529.65   27.70
  -9   6   0  515.05   27.50
  -8   6   0   92.39   23.80
  -8   6   0   93.79    7.30
  -8   6   0   99.19    6.60
  -8   6   0  100.99    6.50
  -7   6   0 1739.43   89.89
  -7   6   0 1785.42   89.09
  -7   6   0 1726.83  114.49
  -7   6   0 1835.62   88.99
  -6   6   0 3027.50  141.89
  -6   6   0 2926.91  141.99
  -6   6   0 2664.93  143.99
  -6   6   0 2717.83  142.59
  -6   6   0 2933.11  166.18
  -5   6   0   45.80    3.40
  -5   6   0   41.40    5.00
  -5   6   0   48.70    3.90
  -5   6   0   50.69   13.60
  -5   6   0   46.70    3.40
  -4   6   0    3.00    0.70
  -4   6   0    3.00    1.60
  -4   6   0    3.00    0.80
  -4   6   0    7.60    5.10
  -4   6   0    1.50    0.80
  -3   6   0  187.68   10.20
  -3   6   0  193.58   13.90
  -3   6   0  176.78   10.20
  -3   6   0  162.98   19.10
  -2   6   0   71.59   11.50
  -2   6   0   78.69    8.00
  -2   6   0   69.89    4.60
  -2   6   0   64.99    4.50
  -1   6   0    4.50    1.10
  -1   6   0    6.70    2.50
  -1   6   0    4.10    4.40
   0  -6   0 2750.22  145.99
   0   6   0 2924.71  155.68
   0   6   0 3170.28  152.88
  -1  -6   0 1102.39   57.49
   1   6   0 1193.48   64.79
  -3  -6   0  171.88    9.50
  -3  -6   0  159.88    9.30
   3   6   0  148.99   19.60
  -4  -6   0   80.09    5.40
  -4  -6   0   88.19    5.50
   5   6   0  124.39    7.60
   5   6   0  120.89    7.30
   5   6   0  124.89    7.90
   5   6   0  120.39    8.10
   6   6   0   52.79    3.30
   6   6   0   53.69    4.10
   6   6   0   58.49    4.60
   6   6   0   53.49    4.60
   6   6   0   49.20    4.60
   6   6   0   56.29    3.90
   7   6   0  556.64   29.10
   7   6   0  509.85   28.30
   7   6   0  540.65   28.30
   7   6   0  570.94   29.00
   7   6   0  532.75   27.30
   7   6   0  533.55   28.10
  -8  -6   0   67.99    6.60
   8   6   0   74.39    5.00
   8   6   0   79.79    5.30
   8   6   0   76.19    4.40
   8   6   0   78.69    5.30
   9   6   0    6.20    1.40
   9   6   0    4.60    1.20
   9   6   0    7.40    0.90
   9   6   0    5.30    1.10
  10   6   0    2.20    0.50
  10   6   0    1.30    0.70
  11   6   0   42.70    2.60
  11   6   0   42.80    3.00
  12   6   0    2.90    0.60
 -18   7   0    1.00    0.60
  17  -7   0    2.10    0.60
  17  -7   0    1.70    0.40
 -17   7   0    4.20    0.90
  16  -7   0   82.09    5.20
  16  -7   0   73.59    4.30
  16  -7   0   71.09    4.50
 -16   7   0   90.09    5.10
  15  -7   0    1.90    0.60
  15  -7   0    1.50    0.40
  15  -7   0    0.70    0.70
 -15   7   0    2.00    0.80
  14  -7   0   20.90    1.80
  14  -7   0   22.40    2.30
  14  -7   0   22.30    1.60
 -14   7   0   21.30    2.10
 -14   7   0   35.40    6.30
 -14   7   0   27.80    4.50
  13  -7   0  467.85   24.80
  13  -7   0  466.85   24.50
 -13   7   0  471.65   29.90
 -13   7   0  492.75   27.90
 -13   7   0  523.85   25.20
 -13   7   0  503.15   28.00
  12  -7   0   16.70    1.70
  12  -7   0   18.70    1.60
 -12   7   0   22.70    1.90
 -12   7   0   24.40    3.70
 -12   7   0   24.80    4.50
 -12   7   0   17.60    4.00
  11  -7   0   29.70    2.10
 -11   7   0   28.90    4.50
 -11   7   0   32.40    3.80
 -11   7   0   30.90    3.80
 -10   7   0    1.70    1.90
 -10   7   0    2.20    1.30
 -10   7   0    3.50    1.40
  -9   7   0    5.40    1.60
  -9   7   0    4.90    1.40
  -9   7   0    6.40    7.00
  -9   7   0    7.40    2.10
  -8   7   0  361.66   19.30
  -8   7   0  357.06   19.20
  -8   7   0  331.57   20.20
  -8   7   0  335.97   39.40
  -7   7   0  525.95   27.10
  -7   7   0  462.15   28.70
  -7   7   0  495.75   27.80
  -7   7   0  551.44   27.10
  -7   7   0  523.15   48.20
  -6   7   0 1206.28   58.59
  -6   7   0 1144.19   58.59
  -6   7   0 1110.49   59.19
  -6   7   0 1336.97   83.89
  -6   7   0 1033.60   61.49
  -5   7   0 1985.30   95.99
  -5   7   0 1867.31  100.29
  -5   7   0 1908.71  116.69
  -5   7   0 1916.61   96.49
  -5   7   0 1903.81   96.09
  -4   7   0    4.90    1.40
  -4   7   0    4.60    1.20
  -4   7   0    4.70    1.10
  -3   7   0  140.69   12.30
  -3   7   0  130.19    8.10
  -3   7   0  141.79    8.30
  -3   7   0  130.49    8.00
  -2   7   0  307.67   16.90
  -2   7   0  320.27   22.20
   1  -7   0 1534.75   87.99
  -1   7   0 1946.61   95.89
  -1   7   0 1832.72  101.39
   0  -7   0  482.35   27.70
   0   7   0  606.84   35.90
   1   7   0  624.74   39.80
  -2  -7   0  497.25   26.40
   2   7   0  523.95   34.70
  -3  -7   0   41.30    3.50
   4   7   0   25.90    2.70
   4   7   0   26.90    2.50
   4   7   0   24.60    2.70
   4   7   0   21.40    2.80
   5   7   0    1.20    0.50
   5   7   0    0.70    1.00
   5   7   0    1.30    0.80
   5   7   0    1.80    0.70
   5   7   0    1.40    0.80
   5   7   0    0.80    0.80
   6   7   0   23.50    3.00
   6   7   0   20.20    2.50
   6   7   0   22.80    1.70
   6   7   0   22.30    2.30
   6   7   0   24.30    2.90
   6   7   0   22.20    2.50
   7   7   0   21.10    2.40
   7   7   0   25.10    1.80
   7   7   0   22.50    2.50
   7   7   0   22.80    2.30
   8   7   0    0.60    0.70
   8   7   0    0.50    0.70
   8   7   0    0.90    0.40
   8   7   0    1.30    0.80
   9   7   0    0.10    0.30
   9   7   0   -0.10    0.50
   9   7   0    0.10    0.60
  10   7   0    1.60    0.40
  10   7   0    1.90    0.70
  11   7   0    0.40    0.30
 -19   8   0   13.30    1.30
  18  -8   0    3.00    0.60
  17  -8   0   16.20    1.40
 -17   8   0   16.50    1.70
  16  -8   0    4.00    1.20
  16  -8   0    5.40    1.00
 -16   8   0    8.80    1.50
  15  -8   0    0.70    0.50
  15  -8   0   -0.10    0.60
  14  -8   0   70.99    4.80
  14  -8   0   68.79    4.20
 -14   8   0   61.69    8.70
 -14   8   0   71.09    4.50
 -14   8   0   67.59    7.50
 -14   8   0   57.89    6.80
  13  -8   0  124.29    6.80
  13  -8   0  120.29    6.50
 -13   8   0  118.59    7.00
 -13   8   0  116.89    9.30
 -13   8   0  115.79    9.50
 -13   8   0  118.49   11.00
  12  -8   0    7.70    1.00
  12  -8   0    7.00    0.80
 -12   8   0    7.20    3.60
 -12   8   0    4.10    2.10
  11  -8   0    7.10    0.80
 -11   8   0    8.70    1.20
 -11   8   0   64.39   37.20
 -11   8   0    6.80    2.50
 -11   8   0    5.30    2.00
 -11   8   0    7.70    2.30
 -10   8   0   39.30   18.90
  -9   8   0   13.40    2.30
  -9   8   0   54.29   21.40
  -9   8   0   16.50    3.40
  -9   8   0   18.90    2.80
  -8   8   0  275.07   15.90
  -8   8   0  266.47   16.70
  -8   8   0  363.26   42.90
  -8   8   0  264.07   15.60
  -7   8   0  599.14   31.60
  -7   8   0  544.05   34.30
  -7   8   0  595.14   53.99
  -7   8   0  602.04   32.30
  -7   8   0  634.84   31.50
  -6   8   0    1.30    1.50
  -6   8   0    2.00    0.80
  -6   8   0    0.30    0.80
  -6   8   0    1.60    1.10
  -5   8   0  770.02   39.00
  -5   8   0  702.63   43.30
  -5   8   0  770.22   39.10
  -5   8   0  729.73   57.59
  -5   8   0  746.83   38.60
  -4   8   0   10.60    1.80
  -4   8   0   16.70    4.00
  -4   8   0   11.80    2.20
  -3   8   0   44.80    6.90
  -3   8   0   40.10    3.50
  -3   8   0   47.30    3.70
  -2   8   0  120.39   17.00
  -2   8   0  109.49   11.70
  -1   8   0  342.57   30.30
  -1   8   0  363.86   25.90
   0   8   0  329.17   25.20
   1   8   0  679.33   44.00
   2   8   0  395.06   23.20
   2   8   0  447.16   24.30
   3   8   0   30.00    3.20
   3   8   0   29.80    3.00
   3   8   0   29.50    2.70
   3   8   0   28.30    2.70
   3   8   0   24.60    3.60
   4   8   0    6.70    0.90
   4   8   0    6.10    1.40
   4   8   0    6.60    1.40
   4   8   0    7.00    1.80
   4   8   0    7.60    1.70
   4   8   0    6.20    1.50
   5   8   0    6.70    1.60
   5   8   0    7.00    1.60
   5   8   0    6.40    1.40
   5   8   0    7.60    1.40
   5   8   0    6.70    0.90
   5   8   0    8.00    1.90
   6   8   0   32.10    3.10
   6   8   0   39.10    3.70
   6   8   0   32.00    2.90
   6   8   0   34.30    3.10
   6   8   0   35.40    2.30
   7   8   0    0.70    0.40
   7   8   0    0.60    0.80
   7   8   0    1.50    0.90
   7   8   0    1.40    0.70
   8   8   0    5.20    1.10
   8   8   0    5.60    1.30
   8   8   0    4.90    0.70
   9   8   0    7.30    1.20
   9   8   0    7.40    1.30
  10   8   0    0.30    0.30
  10   8   0    0.60    0.50
 -19   9   0    1.30    0.40
  18  -9   0   16.00    1.40
 -18   9   0   20.00    1.60
  17  -9   0   11.40    1.50
  17  -9   0   10.70    1.20
  16  -9   0    0.00    0.60
  16  -9   0    0.40    0.50
 -16   9   0    0.90    0.70
  15  -9   0    5.50    1.00
  15  -9   0    5.30    1.10
 -15   9   0    4.70    1.10
  14  -9   0   32.30    2.30
  14  -9   0   29.70    2.00
 -14   9   0   20.10    5.80
 -14   9   0   19.70    4.30
 -14   9   0   34.80    2.70
 -14   9   0   28.80    5.00
  13  -9   0    3.30    0.60
 -13   9   0    4.40    2.40
 -13   9   0    4.80    2.90
  12  -9   0    3.70    0.70
  12  -9   0    3.80    0.80
 -12   9   0    5.90    2.40
 -12   9   0    3.30    2.00
 -12   9   0    6.90    2.60
 -11   9   0   36.30   27.50
 -11   9   0    3.50    2.40
 -11   9   0    8.10    2.50
  10  -9   0    4.80    0.70
  10  -9   0    5.80    0.90
 -10   9   0    2.60    1.70
 -10   9   0    5.00    2.40
 -10   9   0   42.70   21.00
 -10   9   0    6.80    1.70
  -9   9   0   55.79   22.40
  -9   9   0   22.60    3.60
  -9   9   0   31.70    4.20
  -9   9   0   32.50    5.40
  -8   9   0  681.03   60.19
  -8   9   0  598.24   31.20
  -8   9   0  567.04   30.10
  -8   9   0  549.54   30.40
  -8   9   0  477.65   32.60
  -7   9   0  499.15   25.80
  -7   9   0  395.56   24.90
  -7   9   0  449.36   29.00
  -7   9   0  481.55   24.90
  -6   9   0  170.68   10.60
  -6   9   0  176.08   14.90
  -6   9   0  174.68   11.30
  -5   9   0   91.19    9.60
  -5   9   0   72.99    5.90
  -5   9   0   66.89    5.30
  -4   9   0   25.10    3.00
  -4   9   0   22.60    2.70
  -4   9   0   31.50    6.00
  -3   9   0  573.64   45.60
  -3   9   0  740.53   53.09
  -2   9   0    5.40    2.90
  -2   9   0    4.00    7.10
  -1   9   0   23.00    5.70
   0   9   0   31.10    7.10
   1   9   0  211.28   12.30
   1   9   0  214.78   12.80
   1   9   0  222.28   12.90
   1   9   0  229.48   12.60
   1   9   0  232.08   13.30
  -2  -9   0   16.50    2.60
   2   9   0   11.90    1.90
   2   9   0   18.40    2.20
   2   9   0   13.20    2.20
   2   9   0   19.40    2.70
   2   9   0   18.30    2.30
   3   9   0    0.80    0.80
   3   9   0    0.60    0.90
   3   9   0    0.00    1.10
   3   9   0    0.80    1.10
   3   9   0   -0.20    0.70
   4   9   0    2.60    1.00
   4   9   0    3.20    1.90
   4   9   0    2.50    1.40
   4   9   0    3.90    1.60
   4   9   0    3.60    1.30
   5   9   0    1.20    0.90
   5   9   0    2.30    0.90
   5   9   0    3.40    1.20
   6   9   0    1.60    0.80
   6   9   0    3.10    1.20
   7   9   0   74.59    5.00
   7   9   0   78.09    5.20
   7   9   0   72.09    4.10
   8   9   0   14.90    1.80
   8   9   0   14.50    1.70
   8   9   0   14.30    1.00
   9   9   0   13.50    1.40
  19 -10   0    0.40    0.30
 -19  10   0    2.10    0.50
 -18  10   0    2.00    0.60
  17 -10   0    2.10    0.60
  17 -10   0    1.30    0.80
  16 -10   0    2.20    0.70
  16 -10   0    1.90    0.80
  15 -10   0   10.20    1.30
 -15  10   0   13.80    1.60
  14 -10   0  227.78   12.20
  14 -10   0  228.88   11.90
  13 -10   0    2.50    0.70
  13 -10   0    2.90    0.60
 -13  10   0    5.90    2.70
 -13  10   0    5.60    1.10
  12 -10   0    4.50    0.90
  12 -10   0    4.00    0.70
 -12  10   0   -4.80    4.70
 -12  10   0    5.10    1.10
 -12  10   0    1.70    2.60
 -12  10   0    3.20    1.90
  11 -10   0    8.60    1.00
  11 -10   0    8.80    1.10
 -11  10   0    4.80    2.10
 -11  10   0    5.30    2.50
 -11  10   0    9.00   30.70
  10 -10   0    2.10    0.60
  10 -10   0    1.90    0.60
 -10  10   0    3.20    2.10
 -10  10   0   15.80   22.70
 -10  10   0    2.00    1.70
 -10  10   0    4.00    2.30
   9 -10   0  177.28    9.80
  -9  10   0  197.68   13.10
  -9  10   0  181.88   10.00
  -9  10   0  190.78   11.90
  -8  10   0  381.06   21.70
  -8  10   0  393.26   22.80
  -7  10   0   28.60    6.40
  -7  10   0   31.00    3.60
  -6  10   0  109.59   23.30
  -6  10   0   72.49    5.90
  -6  10   0   85.39    6.70
  -6  10   0   70.09    9.70
  -5  10   0    9.40    2.00
  -5  10   0   21.30   11.60
  -5  10   0   10.80    1.90
  -5  10   0    8.10    3.10
  -4  10   0   54.89    8.50
  -3  10   0    7.10    3.40
  -2  10   0    2.30    2.20
  -2  10   0    1.90    5.20
  -1  10   0    3.90    2.80
  -1  10   0    7.10    1.40
  -1  10   0    7.00    1.70
  -1  10   0    5.00    1.30
   0  10   0    2.70    1.10
   0  10   0    0.50    0.70
   0  10   0    1.30    1.10
   0  10   0    1.90    0.90
   1  10   0   24.20    2.60
   1  10   0   26.20    3.00
   1  10   0   23.30    2.70
   1  10   0   23.40    3.10
   2  10   0   20.90    2.80
   2  10   0   18.90    2.30
   2  10   0   17.40    2.50
   2  10   0   19.70    2.50
   3  10   0  100.39    6.70
   3  10   0  101.29    7.20
   3  10   0  104.19    7.20
   4  10   0  110.39    7.40
   4  10   0  110.49    7.10
   4  10   0  120.89    7.90
   5  10   0   10.20    1.70
   5  10   0   11.70    1.90
   6  10   0   13.40    1.70
   6  10   0   14.60    1.90
   7  10   0    2.40    0.80
   7  10   0    2.70    0.90
   8  10   0    2.70    0.70
   9  10   0    0.20    0.30
 -19  11   0    5.30    0.70
  17 -11   0   40.70    2.70
  17 -11   0   42.30    2.90
 -17  11   0   33.10    2.60
  16 -11   0    2.50    0.70
  16 -11   0    3.00    0.80
 -16  11   0    2.90    0.80
  15 -11   0    6.40    1.10
  14 -11   0    0.60    0.40
  14 -11   0    1.00    0.60
  13 -11   0   20.20    1.80
  13 -11   0   18.70    1.60
 -13  11   0   12.60    4.90
 -13  11   0   20.10    2.00
 -12  11   0   -0.50    2.50
 -12  11   0  -20.50   39.30
 -12  11   0    3.00    2.70
  11 -11   0    2.10    0.60
  11 -11   0    1.80    0.50
 -11  11   0    7.50    2.70
 -11  11   0    1.40    2.40
 -11  11   0    1.50    0.60
   9 -11   0   14.80    1.40
   9 -11   0   15.00    1.40
  -9  11   0   20.60    4.10
   8 -11   0   20.30    2.20
  -8  11   0   22.10    4.00
  -8  11   0   44.90   17.60
  -8  11   0   19.90    2.20
   7 -11   0   19.80    1.60
  -7  11   0   30.50   16.30
  -7  11   0   17.80    5.40
  -7  11   0   22.70    4.10
   6 -11   0   86.39    5.30
  -6  11   0  105.79    7.70
  -6  11   0   93.89   11.80
  -5  11   0  175.88   11.40
  -5  11   0  189.68   18.00
  -4  11   0   35.20   16.50
  -4  11   0   30.50    3.40
  -4  11   0   22.00    8.50
  -4  11   0   30.60    3.00
  -3  11   0    7.00    2.30
  -3  11   0    4.40    8.80
  -3  11   0    6.60    3.40
  -3  11   0    6.60    1.40
  -2  11   0    1.60    1.00
  -2  11   0    2.40    0.70
  -2  11   0    5.50    3.50
  -2  11   0    3.30    1.10
  -2  11   0    4.30    1.10
  -2  11   0    3.10    1.20
  -1  11   0    8.80    1.70
  -1  11   0   11.30    2.30
  -1  11   0    6.40    1.70
  -1  11   0    7.90    1.60
   0  11   0    2.80    1.20
   0  11   0    1.00    0.90
   0  11   0    1.40    0.80
   0  11   0    0.00    0.70
  -1 -11   0  198.98   13.60
   1  11   0  232.28   13.50
   1  11   0  238.68   15.20
   1  11   0  208.38   13.30
  -2 -11   0    8.40    2.20
   2  11   0   11.80    2.20
   2  11   0   12.80    2.20
   2  11   0   13.00    2.00
   3  11   0    1.10    1.00
   3  11   0    1.10    1.00
   3  11   0    1.00    0.80
   4  11   0   31.60    3.20
   4  11   0   30.70    2.80
   5  11   0    7.00    1.40
   5  11   0    4.70    1.40
   6  11   0   19.40    1.90
   6  11   0   21.40    2.20
   7  11   0    0.20    0.60
   7  11   0    0.10    0.40
   8  11   0   15.30    1.30
  18 -12   0    3.20    0.70
  18 -12   0    1.60    0.60
 -18  12   0    3.10    0.70
  17 -12   0    9.80    1.30
  17 -12   0   12.10    1.30
 -17  12   0   13.80    1.30
  16 -12   0   28.10    2.50
  16 -12   0   29.10    2.30
 -16  12   0   30.20    2.30
  15 -12   0    1.70    0.60
 -15  12   0    1.50    0.70
  14 -12   0    6.90    1.00
  14 -12   0    8.00    1.20
 -14  12   0   10.90    1.40
  13 -12   0   31.40    2.60
  13 -12   0   32.70    2.40
 -13  12   0   42.40    2.80
  12 -12   0  129.09    7.10
  12 -12   0  124.49    6.90
 -12  12   0  285.27   88.39
 -12  12   0  105.19   11.70
 -12  12   0  127.29    7.10
  11 -12   0  202.58   11.60
  11 -12   0  209.38   11.30
 -11  12   0  190.68   15.20
 -11  12   0  229.88   11.30
  10 -12   0   15.10    1.50
  10 -12   0   15.90    1.50
 -10  12   0   28.10   25.50
 -10  12   0   12.20    3.80
 -10  12   0   17.20    1.50
  -9  12   0    0.70    2.50
   8 -12   0    7.40    0.90
  -8  12   0   21.50   17.30
  -8  12   0    3.30    2.70
  -7  12   0    4.80   13.10
   6 -12   0   43.00    2.80
  -6  12   0   48.10    4.10
  -6  12   0   41.70    4.40
  -6  12   0   62.89   25.30
   5 -12   0   15.70    1.40
  -5  12   0   21.40    2.50
  -5  12   0   17.10   13.30
  -5  12   0   15.30    2.70
   4 -12   0    3.50    0.70
  -4  12   0    6.10    1.40
  -4  12   0    5.20    1.80
  -4  12   0    2.80    9.60
   3 -12   0    1.50    0.40
  -3  12   0    3.20    1.10
  -3  12   0    1.30    1.20
  -3  12   0    3.10    1.00
  -2  12   0    2.80    0.70
  -2  12   0    3.70    1.50
  -2  12   0    3.50    1.20
  -1  12   0    4.30    2.10
  -1  12   0    4.00    2.00
  -1  12   0    3.90    1.20
   0  12   0  159.48    9.80
   0  12   0  153.88    9.10
   0  12   0  130.59    9.10
   1  12   0  119.89    7.90
   1  12   0  102.09    7.50
   1  12   0  122.69    7.40
   2  12   0  270.97   14.80
   2  12   0  240.48   14.70
   2  12   0  252.67   14.10
   3  12   0    0.80    0.70
   3  12   0    0.80    0.90
   4  12   0    9.40    1.70
   4  12   0   11.20    1.60
   5  12   0    7.20    1.40
   5  12   0    8.20    1.30
   6  12   0    8.80    1.20
   6  12   0    8.80    1.30
  18 -13   0   22.60    1.70
 -18  13   0   24.40    1.70
  17 -13   0    0.70    0.50
  17 -13   0    0.50    0.60
 -17  13   0    0.50    0.40
  16 -13   0   10.40    1.30
 -16  13   0   10.50    1.20
  15 -13   0   65.49    4.10
 -15  13   0   63.89    4.00
  14 -13   0   95.99    5.60
  14 -13   0   86.59    6.00
 -14  13   0   91.29    5.60
  13 -13   0    6.90    1.00
  13 -13   0    6.20    1.00
 -13  13   0    8.00    1.10
  12 -13   0  100.69    5.80
  12 -13   0   97.89    6.00
 -12  13   0  191.58   59.59
 -12  13   0  106.79    5.90
  11 -13   0    6.90    1.10
  11 -13   0   10.40    1.20
 -11  13   0    5.70    4.20
 -11  13   0   10.80    1.20
 -11  13   0   37.10   37.40
  10 -13   0   76.29    5.90
  10 -13   0   79.29    4.70
 -10  13   0   78.59    9.50
 -10  13   0  164.58   41.60
  -9  13   0   -3.50   18.40
  -8  13   0   21.10    2.90
  -8  13   0   17.50    3.30
  -8  13   0    7.10   19.10
   7 -13   0   14.60    1.30
  -7  13   0   13.50    2.70
  -7  13   0   13.90    2.40
  -7  13   0   12.20   22.20
   6 -13   0  422.06   19.20
  -6  13   0  366.96   21.30
  -6  13   0  324.77   20.00
   5 -13   0  103.69    5.40
  -5  13   0  124.09   27.20
  -5  13   0   80.49    6.10
  -5  13   0   94.09    7.10
   4 -13   0    2.60    0.60
  -4  13   0   -0.20    1.90
  -4  13   0    3.80    1.30
   3 -13   0    2.10    0.60
  -3  13   0    2.40    1.10
  -3  13   0    0.90    1.00
  -3  13   0    0.30    1.30
  -2  13   0   22.90    3.00
  -2  13   0   17.00    2.30
  -2  13   0   18.40    2.40
  -1  13   0   42.70    4.30
  -1  13   0   41.00    3.90
  -1  13   0   44.70    3.80
   0  13   0    4.70    1.30
   0  13   0    4.20    1.30
   0  13   0    5.50    1.80
   1  13   0  342.27   18.60
   1  13   0  314.07   18.10
   2  13   0    0.60    0.70
   2  13   0    0.70    0.80
   3  13   0    6.70    1.60
   3  13   0    7.20    1.30
   4  13   0    0.10    0.50
   4  13   0    0.40    0.70
   5  13   0    6.10    1.00
   5  13   0    5.20    1.30
  18 -14   0   40.80    2.60
 -18  14   0   42.10    2.50
  17 -14   0    0.40    0.40
  17 -14   0    0.50    0.50
  16 -14   0   65.09    3.90
 -16  14   0   58.49    4.10
  15 -14   0    8.40    1.10
 -15  14   0    6.10    1.00
  14 -14   0   25.00    1.90
  14 -14   0   28.80    2.20
 -14  14   0   26.70    2.00
  13 -14   0  306.07   16.50
  13 -14   0  310.47   16.30
 -13  14   0  310.77   16.00
  12 -14   0  223.38   12.30
  12 -14   0  223.58   12.10
 -12  14   0  239.78   12.00
 -11  14   0   42.30   32.50
  10 -14   0   89.29    4.90
 -10  14   0   97.89   32.60
 -10  14   0   74.79    6.10
   9 -14   0    2.10    0.60
  -9  14   0    4.20   19.90
  -8  14   0    8.40   17.60
  -8  14   0   16.50    2.40
  -8  14   0   18.70    3.10
   7 -14   0   16.30    1.40
  -7  14   0   17.60    2.20
  -7  14   0   -1.20   18.40
  -7  14   0   16.30    2.90
  -6  14   0   15.00   18.90
  -6  14   0   49.60    4.70
  -6  14   0   39.40    3.60
   5 -14   0   28.60    1.90
  -5  14   0   23.10    3.20
  -5  14   0   19.60    2.40
  -4  14   0  166.48   11.30
  -4  14   0  230.68   10.50
  -4  14   0  195.48   12.30
  -3  14   0    0.20    0.80
  -3  14   0    1.70    0.90
  -3  14   0   -0.30    1.10
  -2  14   0    5.50    1.30
  -2  14   0    4.90    1.60
  -2  14   0    3.90    1.20
   0  14   0   32.40    2.80
   0  14   0   28.30    3.20
   1  14   0   18.60    2.00
   1  14   0   21.40    2.50
   2  14   0   22.60    2.40
   2  14   0   21.40    2.10
   3  14   0    0.40    0.70
   3  14   0    0.40    0.50
   4  14   0   60.09    3.80
   4  14   0   64.29    3.80
  17 -15   0    4.00    0.80
  17 -15   0    4.60    1.00
  16 -15   0   16.70    1.50
 -16  15   0   15.30    1.60
 -15  15   0   29.80    2.00
  14 -15   0   16.90    1.60
  14 -15   0   15.90    1.40
  13 -15   0    1.00    0.50
  13 -15   0    0.80    0.50
  12 -15   0    0.50    0.40
  12 -15   0    0.60    0.60
 -12  15   0    1.50    1.50
 -12  15   0   -0.70    0.80
 -11  15   0   26.80   34.90
 -11  15   0   42.80    4.60
 -11  15   0   41.10    3.50
   9 -15   0    2.30    0.60
  -9  15   0    4.20    1.30
  -9  15   0    2.00    1.60
  -8  15   0   18.40   28.60
  -8  15   0    4.30    1.30
  -8  15   0    1.90    1.40
   7 -15   0    0.80    0.40
  -7  15   0    2.30    1.20
  -7  15   0  -21.10   17.50
   6 -15   0    4.30    0.70
  -6  15   0    2.20    1.10
  -6  15   0    4.60    1.00
  -6  15   0    3.90    1.70
  -5  15   0    5.30    1.70
  -5  15   0    8.20    1.50
  -4  15   0    4.00    1.70
  -4  15   0    3.50    1.50
  -3  15   0    0.80    0.80
  -3  15   0    0.70    1.00
  -2  15   0   56.89    4.90
  -2  15   0   65.79    4.60
  -1  15   0    9.30    1.60
  -1  15   0    7.70    1.80
   0  15   0   32.70    2.60
   0  15   0   27.90    2.90
   1  15   0    9.40    1.30
   1  15   0    9.20    1.50
   2  15   0    2.20    0.90
   2  15   0    2.80    0.70
  16 -16   0   12.50    1.20
 -16  16   0   17.70    2.40
  15 -16   0    8.60    1.10
 -15  16   0   13.40    2.40
  14 -16   0   20.40    1.70
  12 -16   0    9.90    1.20
 -12  16   0   13.40    2.70
  10 -16   0   11.30    1.20
 -10  16   0   11.20    1.70
 -10  16   0   14.90    2.70
  -9  16   0  100.49    7.30
  -9  16   0   95.69    6.20
   8 -16   0    3.80    0.70
  -8  16   0    5.80    1.70
  -7  16   0    2.30    1.00
  -7  16   0    1.50    0.70
  -7  16   0    1.20    1.10
  -6  16   0    3.60    1.40
  -6  16   0    5.60    1.30
  -5  16   0    2.00    1.30
  -5  16   0    4.00    1.10
  -4  16   0   25.40    2.50
  -4  16   0   20.30    2.70
  -3  16   0    6.90    1.70
  -3  16   0   10.10    1.50
  -2  16   0   66.79    4.10
  -2  16   0   51.29    4.30
  -1  16   0   11.30    1.80
  -1  16   0   16.70    1.70
   0  16   0    8.20    1.30
   0  16   0   11.10    1.30
   1  16   0    2.40    0.70
   1  16   0    2.70    0.70
  16 -17   0    3.80    0.60
  15 -17   0    3.10    0.60
 -15  17   0    2.10    1.10
 -13  17   0   12.70    2.90
 -12  17   0   21.60    2.80
 -11  17   0   18.40    2.60
 -10  17   0    5.50    1.10
 -10  17   0    4.50    1.50
  -9  17   0   12.70    2.20
  -9  17   0   12.20    1.50
  -9  17   0    9.80    1.60
  -8  17   0   18.10    1.60
  -7  17   0   19.00    2.00
  -7  17   0   12.90    2.30
  -6  17   0   24.30    2.80
  -6  17   0   24.90    3.00
  -5  17   0    6.40    1.50
  -5  17   0   10.40    1.50
  -4  17   0    0.70    0.80
  -4  17   0    0.30    0.70
  -3  17   0    1.40    0.80
  -3  17   0    0.50    0.60
  -2  17   0    2.20    1.00
  -2  17   0    4.20    0.80
  -1  17   0    1.30    0.60
  -1  17   0    1.40    0.50
 -14  18   0   41.70    3.30
 -13  18   0    7.40    1.50
 -12  18   0    6.20    1.10
 -12  18   0    7.20    1.60
 -11  18   0    1.40    0.70
 -11  18   0    2.50    1.00
 -10  18   0   11.90    1.30
  -9  18   0   27.50    2.70
  -8  18   0    1.80    1.00
  -7  18   0    9.60    1.50
  -6  18   0    2.30    0.90
  -6  18   0    1.40    0.80
  -5  18   0   16.10    2.20
  -5  18   0   17.80    1.50
  -4  18   0   23.90    2.20
  -4  18   0   32.60    2.00
 -10  19   0    4.80    1.10
  -9  19   0    7.60    1.50
  -8  19   0   10.60    1.50
  -8  19  -1   12.00    1.40
  -9  19  -1   18.50    2.30
 -10  19  -1    6.30    1.30
 -11  19  -1    5.90    1.30
  -4  18  -1   31.30    2.10
  -5  18  -1   10.30    1.80
  -5  18  -1   13.80    1.70
  -6  18  -1    3.70    1.10
  -6  18  -1    1.90    0.80
  -7  18  -1   27.50    2.40
  -7  18  -1   30.00    2.70
  -8  18  -1    3.00    1.10
  -8  18  -1    1.20    0.70
  -9  18  -1   15.40    1.70
  -9  18  -1   17.30    2.10
 -10  18  -1   39.80    2.60
 -10  18  -1   30.60    3.00
 -11  18  -1    2.50    1.10
 -11  18  -1    4.30    0.90
 -12  18  -1    9.20    1.70
 -12  18  -1    6.70    1.10
 -13  18  -1    9.70    1.60
 -14  18  -1   37.10    3.00
  -1  17  -1    4.40    0.90
  -2  17  -1    3.90    1.00
  -3  17  -1    7.60    1.40
  -4  17  -1    0.30    0.80
  -4  17  -1    0.40    0.60
  -5  17  -1   13.20    2.00
  -5  17  -1   12.30    1.70
  -6  17  -1    0.60    1.00
  -6  17  -1    0.80    0.70
  -7  17  -1   33.30    3.30
  -7  17  -1   31.20    2.70
  -8  17  -1   54.69    3.20
  -8  17  -1   42.40    4.00
  -8  17  -1   47.30    3.70
 -10  17  -1   24.20    2.20
 -10  17  -1   22.60    2.80
 -11  17  -1    5.10    1.60
 -12  17  -1   36.90    3.60
 -15  17  -1   -0.20    0.80
  15 -17   1   -0.30    0.30
 -16  17  -1    4.10    1.10
  16 -17   1    6.10    0.70
   1  16  -1    2.70    0.70
   0  16  -1    6.20    1.20
  -1  16  -1    7.20    1.50
  -1  16  -1   10.60    1.40
  -2  16  -1   52.59    4.10
  -3  16  -1    8.60    1.80
  -3  16  -1   11.80    1.70
  -4  16  -1   18.50    2.60
  -4  16  -1   21.10    2.30
  -5  16  -1    6.30    1.70
  -5  16  -1    6.90    1.50
  -6  16  -1   19.30    2.30
  -6  16  -1   24.60    1.80
  -6  16  -1   19.80    2.70
  -7  16  -1    7.50    1.20
  -7  16  -1    4.80    1.30
  -7  16  -1    4.30    1.70
  -8  16  -1   62.89    4.50
  -9  16  -1   49.60    3.90
  -9  16  -1   61.09    5.20
 -10  16  -1   16.50    1.90
 -10  16  -1   17.70    2.80
  10 -16   1   11.80    1.30
 -11  16  -1   98.89    7.00
 -11  16  -1   87.29    5.50
  11 -16   1   78.29    5.00
  12 -16   1    8.80    1.20
  12 -16   1    9.40    1.10
  13 -16   1   32.80    2.40
  14 -16   1   22.20    1.80
  15 -16   1    5.70    0.90
 -16  16  -1    9.90    2.00
  16 -16   1    8.50    1.00
  17 -16   1    6.20    0.80
  17 -16   1    8.60    0.90
   2  15  -1   -0.50    0.50
   2  15  -1    0.20    0.40
   1  15  -1    3.80    1.00
   1  15  -1    5.40    1.10
   0  15  -1    1.10    0.90
   0  15  -1    1.20    0.80
  -1  15  -1    5.70    1.30
  -1  15  -1    4.00    1.40
  -2  15  -1   27.40    3.20
  -2  15  -1   28.40    2.80
  -3  15  -1    1.80    1.00
  -3  15  -1    1.60    1.20
  -4  15  -1   22.90    2.90
  -4  15  -1   19.80    2.90
  -5  15  -1   11.80    1.90
  -5  15  -1   14.10    1.70
  -5  15  -1   12.40    2.30
  -6  15  -1    0.40    0.70
  -6  15  -1    0.40    0.90
   6 -15   1    0.60    0.40
  -7  15  -1   18.50    2.90
  -7  15  -1   16.90    2.30
  -7  15  -1   21.60   22.50
   7 -15   1   21.30    1.60
  -8  15  -1    7.50    1.90
  -8  15  -1   18.70   27.90
   8 -15   1    5.90    0.90
  -9  15  -1   47.70    4.00
  -9  15  -1   39.40   24.40
 -10  15  -1   56.69    5.40
 -10  15  -1   66.89    5.30
  10 -15   1   47.70    3.40
 -11  15  -1   -7.50   30.00
 -11  15  -1   27.60    2.80
 -11  15  -1   35.50    4.10
  11 -15   1   28.50    2.20
  11 -15   1   30.30    2.40
 -12  15  -1    0.20    0.80
  12 -15   1    1.90    0.60
  12 -15   1    1.00    0.60
  13 -15   1    1.10    0.50
 -14  15  -1    6.70    1.10
  14 -15   1    5.20    1.00
 -15  15  -1    3.70    0.70
  15 -15   1    1.70    0.90
  16 -15   1   11.40    1.30
  17 -15   1    6.20    1.10
   4  14  -1    5.80    0.90
   4  14  -1    3.80    1.00
   3  14  -1    8.40    1.30
   3  14  -1    8.10    1.20
   2  14  -1   23.50    2.20
   2  14  -1   23.00    2.40
   1  14  -1    5.50    1.20
   1  14  -1    4.00    1.20
   0  14  -1    0.20    0.90
   0  14  -1    1.70    1.00
  -2  14  -1   19.90    2.80
  -2  14  -1   15.90    2.20
  -2  14  -1   17.60    2.20
  -3  14  -1   22.10    2.60
  -3  14  -1   25.60    3.20
  -3  14  -1   22.40    2.60
  -4  14  -1  209.08   13.10
  -4  14  -1  196.58   12.30
  -4  14  -1  242.68   11.40
  -5  14  -1   11.60    2.40
  -5  14  -1   10.50    1.80
   5 -14   1   13.20    1.30
  -6  14  -1   25.00   18.50
  -6  14  -1   10.80    2.50
  -6  14  -1    9.10    1.80
   6 -14   1   11.20    1.20
  -7  14  -1    2.20   13.40
  -7  14  -1    7.60    1.70
  -7  14  -1    8.50    2.20
  -8  14  -1  -20.50   21.20
   8 -14   1    1.30    0.50
  -9  14  -1   34.60    3.40
  -9  14  -1   32.30    4.10
   9 -14   1   35.40    2.50
 -10  14  -1    9.30   21.40
 -11  14  -1   30.10    2.20
 -11  14  -1   78.79   47.80
  11 -14   1   32.50    2.50
  11 -14   1   32.80    2.40
 -12  14  -1  126.39    6.60
  12 -14   1  111.79    6.80
  12 -14   1  115.59    6.60
  13 -14   1   30.40    2.50
  13 -14   1   36.80    2.70
 -14  14  -1    3.60    0.70
  14 -14   1    1.90    0.70
  14 -14   1    0.90    0.50
 -15  14  -1    9.60    1.10
  15 -14   1    7.20    1.20
 -16  14  -1   80.29    4.70
  16 -14   1   77.99    4.70
 -17  14  -1   12.90    1.10
  17 -14   1   12.20    1.90
  17 -14   1   15.20    1.40
 -18  14  -1   34.20    2.30
  18 -14   1   31.80    2.20
  18 -14   1   36.20    2.30
   5  13  -1    4.40    0.90
   5  13  -1    4.90    0.90
   4  13  -1   17.80    1.90
   4  13  -1   19.00    1.90
   3  13  -1   35.70    2.90
   3  13  -1   37.70    3.20
   2  13  -1    1.20    0.90
   2  13  -1    1.20    0.80
   1  13  -1   28.80    3.40
   0  13  -1   14.60    2.40
   0  13  -1   11.20    2.10
   0  13  -1   11.90    1.90
  -1  13  -1   68.39    5.20
  -1  13  -1   74.29    5.80
  -1  13  -1   63.99    5.00
  -2  13  -1   12.90    2.10
  -2  13  -1   12.40    2.50
  -2  13  -1   16.10    2.20
  -3  13  -1   17.40    2.90
  -3  13  -1   18.90    2.70
  -3  13  -1   17.60    2.30
  -4  13  -1   24.60    3.10
   4 -13   1   25.60    1.90
  -5  13  -1    8.90   14.20
  -5  13  -1   11.00    2.30
   5 -13   1    8.50    1.00
  -6  13  -1   58.49    4.90
  -6  13  -1   55.09    5.60
   6 -13   1   74.59    4.00
  -7  13  -1    5.20    1.50
  -7  13  -1    2.30   13.40
  -7  13  -1    2.50    1.50
   7 -13   1    3.40    0.70
  -8  13  -1   42.60    8.00
  -8  13  -1   65.49    5.20
  -8  13  -1   94.19   28.60
  -8  13  -1   60.29    5.70
   8 -13   1   55.29    3.60
  -9  13  -1   14.00    4.20
  -9  13  -1   11.50   20.40
 -11  13  -1   59.89   37.10
 -11  13  -1   21.90    1.90
  11 -13   1   24.20    1.90
  11 -13   1   26.00    2.10
 -12  13  -1   61.59    3.70
  12 -13   1   56.29    3.60
  12 -13   1   57.49    3.80
 -13  13  -1   12.90    1.40
  13 -13   1   12.40    1.30
  13 -13   1   11.00    1.40
  14 -13   1   35.20    2.90
 -15  13  -1   38.90    2.70
  15 -13   1   34.50    2.70
 -16  13  -1   13.20    1.40
  16 -13   1   14.90    1.50
 -17  13  -1    0.30    0.40
  17 -13   1    0.60    0.50
 -18  13  -1   18.20    1.40
  18 -13   1   15.80    1.40
  18 -13   1   18.90    1.50
   6  12  -1    1.30    0.60
   6  12  -1    1.30    0.60
   5  12  -1   21.30    2.20
   5  12  -1   21.00    2.00
   4  12  -1   13.20    1.90
   4  12  -1   13.00    1.70
   3  12  -1    2.10    1.00
   3  12  -1    1.40    0.90
   2  12  -1  144.19    9.30
   2  12  -1  143.19    8.80
   2  12  -1  150.88    9.30
   1  12  -1   66.09    5.20
   1  12  -1   58.89    4.80
   1  12  -1   58.19    4.50
   0  12  -1   47.80    4.30
   0  12  -1   43.80    3.70
   0  12  -1   41.00    3.90
   0 -12   1   41.60    5.40
  -1  12  -1   -1.10    1.20
  -1  12  -1   -0.20    0.70
  -2  12  -1   17.80    1.50
  -2  12  -1   19.50    2.30
  -2  12  -1   18.60    2.30
  -2  12  -1   21.40    2.80
  -3  12  -1   26.20    3.20
  -3  12  -1   30.30    2.80
  -3  12  -1   22.10    2.60
   3 -12   1   25.60    1.90
  -4  12  -1  105.59   23.00
  -4  12  -1  103.39    6.40
  -4  12  -1   86.79    6.70
   4 -12   1   81.69    5.10
  -5  12  -1    2.30    1.20
  -5  12  -1    3.50    9.20
  -6  12  -1   27.00    3.00
  -6  12  -1   44.00   17.10
  -6  12  -1   23.20    3.30
   6 -12   1   25.00    1.80
  -7  12  -1   14.50   12.60
  -7  12  -1   15.80    3.70
   7 -12   1   17.20    1.40
  -8  12  -1   71.09    7.10
  -8  12  -1   73.29   25.50
  -8  12  -1   67.29    4.00
   8 -12   1   64.09    4.00
  -9  12  -1  141.79   10.70
  -9  12  -1  128.79    7.20
  -9  12  -1  128.39   32.70
   9 -12   1  125.49    7.30
   9 -12   1  131.99    7.20
 -10  12  -1   53.69   25.30
 -10  12  -1   32.90    2.40
 -10  12  -1   23.50    4.70
  10 -12   1   34.40    2.50
  10 -12   1   34.90    2.40
 -11  12  -1  159.78    8.20
 -11  12  -1  119.59   12.00
  11 -12   1  142.19    8.70
  11 -12   1  153.78    8.30
 -12  12  -1   82.59   33.80
 -12  12  -1   29.70    6.20
  12 -12   1   42.60    3.00
  12 -12   1   43.00    2.80
 -13  12  -1   61.89    4.10
  13 -12   1   66.89    4.20
  13 -12   1   65.69    4.00
 -14  12  -1   20.30    1.90
  14 -12   1   20.80    1.70
  14 -12   1   21.60    1.90
 -15  12  -1    2.60    0.80
  15 -12   1    3.70    0.80
 -16  12  -1   27.40    2.10
  16 -12   1   24.60    2.00
  16 -12   1   23.40    2.20
 -17  12  -1   17.60    1.60
  17 -12   1   19.20    1.80
  17 -12   1   20.50    1.70
 -18  12  -1    4.50    0.80
  18 -12   1    3.30    0.70
  18 -12   1    5.60    0.80
   8  11  -1    9.20    1.00
   7  11  -1    6.10    1.00
   7  11  -1    5.10    1.10
   6  11  -1    8.90    1.50
   6  11  -1    9.20    1.40
   5  11  -1   84.69    5.60
   5  11  -1   90.59    5.90
   4  11  -1   30.70    2.80
   4  11  -1   33.00    3.20
   3  11  -1   38.40    3.70
   3  11  -1   33.50    3.10
   3  11  -1   34.80    3.60
   2  11  -1   30.70    3.30
   2  11  -1   26.10    2.80
   2  11  -1   29.50    3.30
  -2 -11   1   26.50    3.80
   1  11  -1  153.48   10.70
   1  11  -1  187.68   11.00
  -1 -11   1  159.28   11.20
   0  11  -1   16.10    2.40
   0  11  -1   13.70    2.10
   0  11  -1   16.70    2.10
  -1  11  -1  102.59    6.00
  -1  11  -1  114.79    7.20
  -1  11  -1  103.79    7.20
  -1  11  -1  124.39    7.80
  -1  11  -1  114.09    7.90
  -2  11  -1  108.79    6.70
  -2  11  -1   90.69    6.70
  -2  11  -1  118.59    7.50
  -2  11  -1   99.89    5.80
  -3  11  -1   18.10    2.10
  -3  11  -1   14.80    4.70
  -3  11  -1   12.90    3.40
  -3  11  -1   10.10   11.40
  -4  11  -1   18.40    2.80
  -4  11  -1   16.60   11.00
  -5  11  -1  165.78   27.60
  -5  11  -1  122.39   14.10
  -5  11  -1  119.29    8.50
  -6  11  -1   66.39    9.70
  -6  11  -1   58.79    5.90
   6 -11   1   59.99    3.60
  -7  11  -1    4.60    2.30
  -7  11  -1   19.00   13.30
   7 -11   1    5.40    0.80
  -8  11  -1   50.79    5.80
  -8  11  -1   47.70    3.10
  -8  11  -1   75.09   23.20
  -9  11  -1  164.88   11.60
  -9  11  -1  145.49    9.10
   9 -11   1  152.98    8.20
   9 -11   1  144.19    8.20
 -10  11  -1  246.18   38.40
 -10  11  -1  176.28   12.40
 -10  11  -1  191.98   13.60
 -10  11  -1  180.68    9.70
  10 -11   1  172.08    9.80
  10 -11   1  176.78    9.60
 -11  11  -1   11.80    1.40
 -11  11  -1  -13.70   16.60
 -11  11  -1   12.70    3.20
 -11  11  -1    8.50    2.70
  11 -11   1   16.00    1.50
  11 -11   1   14.20    1.30
 -12  11  -1  -41.80   43.20
 -12  11  -1    1.30    2.40
 -12  11  -1    3.80    2.90
  12 -11   1    0.70    0.70
  12 -11   1    0.20    0.40
 -13  11  -1   16.60    4.30
 -13  11  -1   14.90    1.70
  13 -11   1   13.40    1.50
  13 -11   1   10.90    1.20
 -14  11  -1   26.60    2.40
  14 -11   1   30.80    2.10
  14 -11   1   29.20    2.30
 -15  11  -1   24.30    2.20
  15 -11   1   28.00    2.20
 -16  11  -1   11.10    1.40
  16 -11   1   11.10    1.30
  16 -11   1    9.70    1.40
  17 -11   1    2.20    0.70
  17 -11   1    2.70    0.80
 -18  11  -1   43.40    2.80
  18 -11   1   51.19    2.90
  18 -11   1   42.40    2.90
 -19  11  -1   14.00    1.20
  19 -11   1   17.10    1.40
   9  10  -1    7.80    0.90
   8  10  -1   43.40    3.00
   7  10  -1    7.90    1.30
   7  10  -1    8.10    1.40
   6  10  -1   12.10    1.70
   6  10  -1   12.20    1.80
   5  10  -1   54.89    4.20
   5  10  -1   61.29    4.50
   4  10  -1   11.20    2.00
   4  10  -1    8.50    1.70
   4  10  -1    6.00    1.60
   3  10  -1   83.79    6.00
   3  10  -1   66.49    5.60
   3  10  -1   72.79    5.30
   2  10  -1   43.20    4.00
   2  10  -1   51.29    4.40
   2  10  -1   46.50    3.70
   2  10  -1   41.60    3.90
   1  10  -1  202.68   12.90
   1  10  -1  220.68   13.50
   1  10  -1  237.98   13.30
   1  10  -1  234.88   12.80
   0  10  -1   35.40    3.40
   0  10  -1   32.60    3.30
   0  10  -1   33.10    3.50
   0  10  -1   33.80    3.10
  -1  10  -1   43.60    3.50
  -1  10  -1   48.00    4.20
  -1  10  -1   38.70    7.90
  -1  10  -1   47.60    4.00
  -2  10  -1   77.79   16.10
  -2  10  -1   78.39   11.20
  -3  10  -1  473.85   44.90
  -3  10  -1  442.96   32.30
  -4  10  -1  214.48   19.20
  -4  10  -1  208.18   12.60
  -4  10  -1  246.28   30.40
  -5  10  -1    9.60    2.00
  -5  10  -1    6.20    1.80
  -5  10  -1    7.60    3.10
  -6  10  -1   58.19    8.20
  -6  10  -1   53.59    4.80
  -6  10  -1   56.09    5.30
  -7  10  -1  192.88   28.30
  -7  10  -1  155.78    9.90
  -7  10  -1  154.88   10.60
  -7  10  -1  127.59   13.00
  -8  10  -1  500.55   28.70
  -8  10  -1  539.35   55.29
  -8  10  -1  505.95   27.90
  -9  10  -1  256.77   15.50
  -9  10  -1  241.08   14.20
  -9  10  -1  217.48   12.00
   9 -10   1  210.18   11.90
 -10  10  -1   27.50    2.20
 -10  10  -1   62.09   22.70
 -10  10  -1   34.90    4.00
 -10  10  -1   30.50    4.50
  10 -10   1   26.80    2.00
  10 -10   1   25.80    2.10
 -11  10  -1   86.29    5.40
 -11  10  -1   90.89    8.70
 -11  10  -1   50.99   37.00
 -11  10  -1   94.89    7.70
  11 -10   1   91.59    5.20
  11 -10   1   95.09    5.40
 -12  10  -1   22.80    4.10
 -12  10  -1   18.30    4.10
 -12  10  -1   20.20    4.70
 -12  10  -1   17.30    1.80
  12 -10   1   16.70    1.60
  12 -10   1   17.00    1.50
 -13  10  -1   15.30    5.10
 -13  10  -1   15.70    3.60
 -13  10  -1   18.00    1.90
 -13  10  -1   14.90    4.80
  13 -10   1   20.20    1.80
  13 -10   1   18.30    1.50
 -14  10  -1  292.37   14.40
  14 -10   1  260.17   14.10
  14 -10   1  252.67   13.80
 -15  10  -1   17.90    1.90
  15 -10   1   17.40    1.70
 -16  10  -1   24.70    2.30
  16 -10   1   25.40    2.40
  16 -10   1   28.80    2.10
 -17  10  -1   48.80    3.30
  17 -10   1   49.30    3.40
  17 -10   1   49.70    3.20
 -18  10  -1    4.20    0.80
  18 -10   1    5.70    0.80
 -19  10  -1   12.20    1.10
  19 -10   1   14.80    1.10
   9   9  -1   33.20    2.40
   8   9  -1    9.00    0.80
   8   9  -1   10.40    1.50
   8   9  -1   10.80    1.60
   7   9  -1   99.19    6.30
   7   9  -1   91.69    5.20
   7   9  -1  104.39    6.20
   6   9  -1    3.30    1.10
   6   9  -1    3.80    1.10
   5   9  -1   43.90    3.70
   5   9  -1   42.80    3.50
   5   9  -1   43.60    4.10
   4   9  -1   27.30    3.50
   4   9  -1   25.10    2.60
   4   9  -1   23.50    2.90
   4   9  -1   24.60    4.20
   4   9  -1   28.60    3.90
   3   9  -1  173.38   10.30
   3   9  -1  166.28    9.80
   3   9  -1  162.18    9.80
   3   9  -1  168.88   10.80
   3   9  -1  165.28   10.30
   2   9  -1  172.08   11.40
   2   9  -1  186.88   10.60
   2   9  -1  190.68   11.50
   2   9  -1  198.08   11.20
   2   9  -1  178.08   11.00
  -2  -9   1  179.38   11.50
   1   9  -1  258.77   14.80
   1   9  -1  271.17   15.40
   1   9  -1  263.77   14.90
   1   9  -1  256.97   14.30
   0   9  -1   68.09   10.00
  -1   9  -1  124.09   13.70
  -2   9  -1    1.50    2.30
  -2   9  -1   -0.30    4.60
  -3   9  -1  374.66   20.00
  -3   9  -1  355.26   29.90
  -4   9  -1  145.99    9.40
  -4   9  -1  177.68   23.80
  -4   9  -1  155.78    9.30
  -4   9  -1  138.09   13.90
  -5   9  -1  276.97   21.80
  -5   9  -1  316.87   17.50
  -5   9  -1  303.87   33.80
  -5   9  -1  296.57   16.80
  -6   9  -1  197.18   12.20
  -6   9  -1  168.48   15.10
  -6   9  -1  202.88   28.00
  -6   9  -1  200.58   11.60
  -7   9  -1  128.99    8.70
  -7   9  -1   98.49   10.30
  -7   9  -1  125.49    7.90
  -7   9  -1  107.69    8.10
  -8   9  -1  312.07   18.40
  -8   9  -1  335.77   18.10
  -8   9  -1  299.17   18.70
  -9   9  -1   52.89   20.40
  -9   9  -1   52.69    4.90
  -9   9  -1   56.69    5.70
  -9   9  -1   54.79    5.20
 -10   9  -1   16.70   18.50
 -10   9  -1   40.30    5.10
 -10   9  -1   39.50    2.80
 -10   9  -1   41.50    4.30
 -10   9  -1   43.50    4.70
  10  -9   1   36.80    2.60
  10  -9   1   40.10    2.60
 -11   9  -1  140.59   41.30
 -11   9  -1   98.79    7.90
 -11   9  -1  116.79   10.50
 -11   9  -1  116.19    8.60
 -11   9  -1   97.29    6.00
  11  -9   1   98.99    5.80
  11  -9   1   94.19    5.60
 -12   9  -1   30.60    4.50
 -12   9  -1   33.50    4.90
 -12   9  -1   26.80    2.40
 -12   9  -1   27.30    5.20
  12  -9   1   29.30    2.20
  12  -9   1   28.20    2.00
 -13   9  -1   23.60    3.00
 -13   9  -1   25.70    5.10
 -13   9  -1   31.00    5.50
 -13   9  -1   24.70    4.80
  13  -9   1   28.10    1.90
 -14   9  -1    9.90    4.50
 -14   9  -1   22.20    4.00
 -14   9  -1   20.40    4.40
  14  -9   1   17.70    1.40
  14  -9   1   18.70    1.70
 -15   9  -1    1.00    0.80
  15  -9   1    1.10    0.60
  15  -9   1   -0.10    0.60
 -16   9  -1    6.10    1.20
  16  -9   1    6.70    1.30
  16  -9   1    7.50    1.10
 -17   9  -1   57.79    3.80
  17  -9   1   62.39    3.70
  17  -9   1   59.59    4.00
 -18   9  -1   28.70    2.10
  18  -9   1   31.30    2.10
 -19   9  -1    6.80    0.80
  10   8  -1    5.20    0.90
  10   8  -1    4.20    0.50
   9   8  -1   69.99    4.50
   9   8  -1   69.29    4.30
   8   8  -1   19.40    2.20
   8   8  -1   17.60    1.40
   8   8  -1   21.90    2.10
   7   8  -1    6.30    1.30
   7   8  -1    5.90    1.30
   7   8  -1    4.80    0.80
   6   8  -1    0.30    0.90
   6   8  -1    0.60    0.40
   6   8  -1    1.40    0.90
   6   8  -1    1.20    0.70
   6   8  -1    1.50    0.90
   5   8  -1   64.09    4.60
   5   8  -1   63.49    4.70
   5   8  -1   68.89    4.90
   5   8  -1   65.09    3.80
   5   8  -1   61.99    5.40
   5   8  -1   68.69    5.30
   4   8  -1   78.79    5.50
   4   8  -1   81.39    5.80
   4   8  -1   74.29    4.40
   4   8  -1   81.39    5.60
   4   8  -1   78.39    5.30
   4   8  -1   75.79    6.00
   3   8  -1   51.99    4.10
   3   8  -1   54.39    4.00
   3   8  -1   52.39    4.40
   3   8  -1   55.29    4.70
  -3  -8   1   51.89    4.50
   2   8  -1  534.95   28.10
   2   8  -1  510.55   28.90
   1   8  -1  284.87   23.30
   0   8  -1   59.49    8.60
  -1   8  -1    3.80    2.10
  -1   8  -1    6.40    4.80
  -2   8  -1    9.10    6.50
  -2   8  -1    6.00    2.70
  -3   8  -1  161.48   20.60
  -3   8  -1  117.19    9.50
  -3   8  -1  120.29    7.50
  -3   8  -1  105.39   11.40
  -4   8  -1  208.28   16.60
  -4   8  -1  220.38   26.40
  -4   8  -1  220.28   12.40
  -4   8  -1  200.88   14.00
  -4   8  -1  196.18   12.10
  -5   8  -1  902.81   46.50
  -5   8  -1  859.11   50.99
  -5   8  -1  895.61   46.10
  -5   8  -1  926.61   66.89
  -5   8  -1  914.81   46.60
  -6   8  -1   86.49    6.20
  -6   8  -1   88.49    6.00
  -6   8  -1   85.49   17.00
  -6   8  -1   88.29    6.60
  -6   8  -1   80.89    8.50
  -7   8  -1   18.20   12.10
  -7   8  -1   38.80    3.50
  -7   8  -1   31.30    4.90
  -7   8  -1   37.00    4.00
  -7   8  -1   37.20    3.60
  -8   8  -1   67.49    5.10
  -8   8  -1   64.19    5.20
  -8   8  -1   56.49    5.60
  -9   8  -1  114.89    8.00
  -9   8  -1  115.79    7.80
  -9   8  -1   98.09    8.40
 -10   8  -1   53.99   28.50
 -10   8  -1   76.69    7.10
 -10   8  -1   74.09    5.50
 -10   8  -1   78.19    6.10
 -10   8  -1   79.39    6.40
 -11   8  -1   12.70    2.90
 -11   8  -1   14.60    2.80
 -11   8  -1   16.00    1.60
  11  -8   1   13.80    1.20
 -12   8  -1   95.39    5.80
 -12   8  -1  102.99    9.40
 -12   8  -1  104.99    9.50
 -12   8  -1  105.29    8.40
  12  -8   1   93.89    5.60
  12  -8   1   92.09    5.40
 -13   8  -1    6.80    3.50
 -13   8  -1    8.90    2.50
 -13   8  -1    6.30    2.50
  13  -8   1    9.70    1.00
  13  -8   1   13.20    1.30
 -14   8  -1    9.50    3.00
 -14   8  -1   19.90    3.90
  14  -8   1   16.40    1.60
  14  -8   1   16.40    2.00
 -15   8  -1   20.10    2.10
  15  -8   1   22.20    1.90
  15  -8   1   22.60    2.30
 -16   8  -1   20.50    2.00
  16  -8   1   15.30    1.90
  16  -8   1   19.00    1.60
  17  -8   1    5.50    1.10
  17  -8   1    8.60    1.00
 -18   8  -1   35.90    2.50
  18  -8   1   39.00    2.40
 -19   8  -1   10.30    1.00
  11   7  -1   51.19    2.90
  10   7  -1   50.19    3.40
  10   7  -1   47.10    2.80
   9   7  -1    6.80    1.40
   9   7  -1    7.80    0.90
   9   7  -1    8.50    1.40
   8   7  -1   25.60    2.40
   8   7  -1   23.70    2.40
   8   7  -1   25.30    1.80
   8   7  -1   25.70    2.60
   7   7  -1   15.70    2.00
   7   7  -1   14.60    1.80
   7   7  -1   12.80    1.90
   7   7  -1   14.40    1.30
   6   7  -1    2.40    1.00
   6   7  -1    3.40    1.10
   6   7  -1    3.40    1.40
   6   7  -1    3.20    1.00
   6   7  -1    2.90    1.20
   6   7  -1    2.40    0.60
   5   7  -1   19.70    2.20
   5   7  -1   25.20    2.50
   5   7  -1   23.40    2.50
   5   7  -1   22.70    2.70
   5   7  -1   21.00    1.80
   5   7  -1   24.90    3.00
   4   7  -1    6.80    1.60
   4   7  -1    6.20    1.20
   4   7  -1    8.00    1.70
   4   7  -1    7.30    1.50
  -4  -7   1    3.80    1.20
  -3  -7   1  169.18   10.10
   2   7  -1  129.59   13.60
  -2  -7   1  123.49    8.00
   1   7  -1   42.20    6.90
  -1  -7   1   37.50    3.20
   0  -7   1   12.30    1.70
  -1   7  -1  169.38   18.40
  -1   7  -1  154.88   13.50
   1  -7   1  127.79    9.80
  -2   7  -1  653.23   38.70
  -2   7  -1  599.14   32.90
  -2   7  -1  681.73   46.80
  -3   7  -1  460.15   24.50
  -3   7  -1  470.25   39.10
  -3   7  -1  465.35   24.60
  -3   7  -1  442.06   29.00
  -3   7  -1  489.05   24.70
  -4   7  -1  229.38   13.00
  -4   7  -1  240.08   13.20
  -4   7  -1  229.28   13.40
  -4   7  -1  236.98   17.10
  -5   7  -1  235.58   13.30
  -5   7  -1  227.18   16.30
  -5   7  -1  235.18   13.00
  -5   7  -1  208.58   15.10
  -5   7  -1  246.68   27.70
  -6   7  -1  125.79    8.40
  -6   7  -1  132.69    7.90
  -6   7  -1  121.49   10.20
  -6   7  -1  120.99    7.80
  -7   7  -1   16.30    3.10
  -7   7  -1   13.90    2.00
  -7   7  -1    9.10    2.10
  -7   7  -1   10.70    1.80
  -8   7  -1    3.20    1.20
  -8   7  -1    2.50    1.30
  -8   7  -1    2.80    1.10
  -9   7  -1   31.90   17.00
 -10   7  -1  456.65   26.80
 -10   7  -1  440.26   56.89
 -10   7  -1  454.65   25.20
 -10   7  -1  471.35   25.40
 -11   7  -1   20.30    3.40
 -11   7  -1   22.30    1.80
 -11   7  -1   14.70    3.30
 -11   7  -1   23.60    3.30
  11  -7   1   19.50    1.60
 -12   7  -1    1.10    1.50
 -12   7  -1    2.80    2.00
 -12   7  -1    1.20    0.60
 -12   7  -1    3.60    2.70
  12  -7   1    1.30    0.50
 -13   7  -1   73.19    6.80
 -13   7  -1   68.69    8.50
 -13   7  -1   71.19    6.90
  13  -7   1   78.49    4.40
  13  -7   1   85.29    4.70
 -14   7  -1   10.10    3.00
 -14   7  -1   14.00    4.00
 -14   7  -1   10.50    3.10
  14  -7   1   12.20    1.10
  14  -7   1   13.50    1.30
  14  -7   1   12.70    1.70
 -15   7  -1    5.30    1.20
  15  -7   1    5.90    1.30
  15  -7   1    5.30    0.70
  15  -7   1    6.50    1.00
 -16   7  -1  112.69    6.20
  16  -7   1  107.09    5.50
  16  -7   1   91.59    6.30
  16  -7   1   99.29    5.80
 -17   7  -1    7.70    1.20
  17  -7   1    7.50    0.70
  17  -7   1    7.50    0.90
 -18   7  -1    4.70    0.80
  12   6  -1    4.30    0.60
  11   6  -1    1.90    0.70
  11   6  -1    2.60    0.50
  10   6  -1   27.70    2.40
  10   6  -1   28.30    2.00
   9   6  -1    0.60    0.40
   9   6  -1    0.60    0.60
   9   6  -1    1.10    0.80
   9   6  -1    0.40    0.70
   8   6  -1   17.80    2.10
   8   6  -1   14.90    2.10
   8   6  -1   16.80    2.00
   8   6  -1   15.70    1.40
  -8  -6   1   20.70    3.60
   7   6  -1   94.39    5.30
   7   6  -1  103.29    7.00
   7   6  -1   82.29    6.00
   7   6  -1   82.19    5.90
   7   6  -1   99.99    6.80
   7   6  -1  105.69    6.40
   6   6  -1   32.90    3.30
   6   6  -1   35.50    3.50
   6   6  -1   29.60    2.90
   6   6  -1   30.30    2.70
   6   6  -1   32.60    4.40
   6   6  -1   33.40    2.20
   5   6  -1   76.19    5.00
   5   6  -1   79.99    5.60
   5   6  -1   77.79    5.80
   5   6  -1   76.39    5.30
  -5  -6   1   70.69    5.10
  -4  -6   1   60.99    4.40
  -3  -6   1  185.58   10.30
  -3  -6   1  168.38   10.00
   2   6  -1   93.89   10.20
  -2  -6   1   80.49    5.30
   1   6  -1  145.19   12.90
  -1  -6   1  123.39    7.60
   0   6  -1   81.09   11.30
   0  -6   1   76.29    4.80
  -1   6  -1    6.00    1.10
  -1   6  -1   12.10    5.30
  -1   6  -1    3.70    1.90
   1  -6   1    3.40    1.00
  -2   6  -1   30.40    2.70
  -2   6  -1   34.40    5.20
  -2   6  -1   33.10    2.70
  -2   6  -1   35.00    9.20
  -2   6  -1   29.00    2.50
  -3   6  -1  393.76   20.40
  -3   6  -1  366.06   21.20
  -3   6  -1  372.96   25.70
  -3   6  -1  382.06   20.40
  -3   6  -1  444.46   33.40
  -4   6  -1  325.57   30.70
  -4   6  -1  336.07   18.50
  -4   6  -1  352.16   18.30
  -4   6  -1  335.87   21.40
  -4   6  -1  358.86   18.30
  -5   6  -1  136.79    8.20
  -5   6  -1  137.39   10.60
  -5   6  -1  150.38    8.30
  -5   6  -1  130.99    8.60
  -5   6  -1  146.69   19.50
  -6   6  -1   80.59    5.20
  -6   6  -1   74.69    5.10
  -6   6  -1   68.59    6.30
  -6   6  -1   78.09    5.80
  -6   6  -1   75.49   15.60
  -7   6  -1  120.29    8.40
  -7   6  -1  130.49    7.80
  -7   6  -1  123.99    7.70
  -8   6  -1    7.20    1.80
  -8   6  -1   -2.40   11.00
  -8   6  -1    9.20    1.60
  -8   6  -1    5.80    1.40
  -9   6  -1  410.56   21.80
  -9   6  -1  404.16   21.90
  -9   6  -1  375.86   23.60
 -10   6  -1  227.48   13.30
 -10   6  -1  212.68   13.10
 -10   6  -1  211.48   14.30
 -11   6  -1  149.29    8.00
 -11   6  -1  156.68    9.90
 -11   6  -1  134.09   10.60
 -11   6  -1  146.69   11.10
  11  -6   1  135.99    7.70
 -12   6  -1   32.60    2.40
 -12   6  -1   29.40    4.80
 -12   6  -1   25.70    5.70
 -12   6  -1   36.60    4.50
  12  -6   1   27.10    2.10
  12  -6   1   26.00    1.90
 -13   6  -1    3.80    1.80
 -13   6  -1    0.50    1.20
 -13   6  -1    3.40    0.90
  13  -6   1    3.60    0.70
  13  -6   1    1.70    0.90
  13  -6   1    2.10    0.50
 -14   6  -1    4.60    2.20
 -14   6  -1   -0.90    1.80
 -14   6  -1    0.20    3.40
  14  -6   1    1.30    0.80
  14  -6   1    0.40    0.40
  14  -6   1    1.30    0.50
 -15   6  -1    4.70    1.10
  15  -6   1    4.50    0.70
  15  -6   1    4.40    1.20
  15  -6   1    4.20    0.80
 -16   6  -1   15.30    1.70
  16  -6   1   12.10    1.20
  16  -6   1   11.70    1.70
  16  -6   1   11.50    1.00
  17  -6   1    8.80    0.80
  18  -6   1    1.20    0.30
  13   5  -1   18.20    1.20
  12   5  -1   21.50    1.50
  11   5  -1   12.70    1.50
  11   5  -1   11.80    1.20
  10   5  -1   19.90    1.60
  10   5  -1   19.80    2.00
   9   5  -1   18.30    2.10
   9   5  -1   14.80    2.00
   9   5  -1   19.10    2.00
   9   5  -1   17.80    1.50
  -9  -5   1   14.30    3.00
   8   5  -1   10.00    1.60
   8   5  -1   13.20    1.20
   8   5  -1    9.40    1.70
   8   5  -1   12.60    1.80
   7   5  -1    1.10    0.70
   7   5  -1    2.10    0.90
   7   5  -1   -0.60    0.80
   7   5  -1    0.40    0.80
   7   5  -1    2.10    0.80
  -7  -5   1    1.00    1.00
   6   5  -1  166.08    9.60
   6   5  -1  149.79    8.90
   6   5  -1  147.79    9.10
   6   5  -1  171.18    9.90
   6   5  -1  159.38    8.40
  -6  -5   1  142.69    9.00
  -5  -5   1    8.10    1.40
  -4  -5   1  264.87   14.90
  -4  -5   1  283.17   14.90
   3   5  -1 1027.30   54.89
  -3  -5   1  940.01   47.80
  -3  -5   1  874.01   47.70
   2   5  -1  282.37   19.20
  -2  -5   1  234.58   13.60
   1   5  -1  155.58   12.50
  -1  -5   1  140.99    8.20
   0   5  -1  480.75   27.30
   0   5  -1  406.16   29.20
   0  -5   1  393.96   21.80
  -1   5  -1  297.57   15.40
  -1   5  -1  308.17   23.40
  -1   5  -1  312.07   20.60
   1  -5   1  248.98   15.00
  -2   5  -1  350.26   21.80
  -2   5  -1  332.97   27.30
  -2   5  -1  372.96   18.70
  -2   5  -1  356.26   18.60
  -3   5  -1 3063.89  154.28
  -3   5  -1 3020.30  167.08
  -3   5  -1 3269.37  154.08
  -3   5  -1 3075.59  154.08
  -4   5  -1  175.98   20.10
  -4   5  -1  188.38   12.30
  -4   5  -1  166.28    9.90
  -4   5  -1  191.08   10.00
  -5   5  -1  394.96   21.70
  -5   5  -1  412.76   21.20
  -5   5  -1  389.86   22.80
  -5   5  -1  425.36   21.20
  -6   5  -1    2.80    5.60
  -6   5  -1    3.90    1.20
  -6   5  -1    4.10    0.90
  -6   5  -1    4.10    0.90
  -7   5  -1  566.04   29.50
  -7   5  -1  575.64   29.70
  -7   5  -1  604.54   51.59
  -7   5  -1  552.54   30.40
  -8   5  -1  178.18   28.30
  -8   5  -1  117.09    7.60
  -8   5  -1  116.99    8.40
  -8   5  -1  122.19    7.60
  -9   5  -1  153.58   10.50
  -9   5  -1  160.38    9.60
  -9   5  -1  145.69    9.50
 -10   5  -1    6.20    1.50
 -10   5  -1    8.20    1.70
 -10   5  -1    6.00    1.90
 -11   5  -1   75.49    7.00
 -11   5  -1   78.39    4.40
 -11   5  -1   73.49    6.10
  11  -5   1   68.09    4.20
 -12   5  -1   13.50    3.30
 -12   5  -1   21.20    1.70
 -12   5  -1   18.60    3.00
 -12   5  -1   19.20    3.10
  12  -5   1   17.70    2.10
  12  -5   1   16.80    1.50
  12  -5   1   18.90    1.50
 -13   5  -1   69.79    6.10
 -13   5  -1   60.69    6.00
 -13   5  -1   54.89    7.20
 -13   5  -1   71.59    4.30
  13  -5   1   66.09    4.70
  13  -5   1   60.59    3.80
  13  -5   1   64.59    3.90
 -14   5  -1   41.80    5.00
 -14   5  -1   36.10    4.90
 -14   5  -1   28.80    6.00
 -14   5  -1   42.70    3.00
  14  -5   1   40.30    2.70
  14  -5   1   41.80    2.60
  14  -5   1   43.90    3.50
 -15   5  -1   64.19    3.90
  15  -5   1   45.80    4.50
  15  -5   1   53.99    3.30
  15  -5   1   56.19    3.40
 -16   5  -1   90.09    5.30
  16  -5   1   82.99    4.80
  16  -5   1   87.79    4.80
 -17   5  -1   22.30    1.90
  17  -5   1   22.90    1.50
 -18   5  -1    5.00    0.70
  18  -5   1    4.70    0.40
  14   4  -1   37.50    2.10
  13   4  -1    0.50    0.40
  12   4  -1   26.50    1.90
  11   4  -1   32.70    2.30
  10   4  -1  281.97   14.50
  10   4  -1  275.67   15.00
   9   4  -1   37.10    3.30
   9   4  -1   36.00    2.80
   9   4  -1   31.80    3.80
   9   4  -1   31.90    3.00
  -9  -4   1   30.70    3.10
  -9  -4   1   33.60    4.20
   8   4  -1  102.29    6.50
   8   4  -1  107.89    5.80
   8   4  -1  104.39    7.10
   8   4  -1  109.99    6.90
   8   4  -1  103.09    6.30
  -8  -4   1   94.39    6.50
   7   4  -1   23.90    2.20
   7   4  -1   27.60    1.80
   7   4  -1   26.20    2.70
   7   4  -1   25.40    2.80
   7   4  -1   23.00    2.30
  -7  -4   1   24.50    3.10
  -6  -4   1  208.38   11.60
  -5  -4   1  121.29    7.80
  -5  -4   1  137.49    7.70
  -4  -4   1  195.08   10.80
  -4  -4   1  192.78   10.70
   3   4  -1  270.37   18.00
  -3  -4   1  228.58   12.60
  -3  -4   1  218.68   12.60
   2   4  -1  399.56   23.50
  -2  -4   1  327.47   18.60
  -1  -4   1  166.18    8.90
   0   4  -1   67.29    4.20
   0   4  -1   73.69    8.90
   0   4  -1   70.59    6.90
   0  -4   1   59.99    3.90
  -1   4  -1 2184.18  112.79
  -1   4  -1 2238.78  120.89
  -1   4  -1 2409.66  112.99
  -1   4  -1 2417.76  113.19
   1  -4   1 2145.69  112.99
  -2   4  -1  898.11   46.80
  -2   4  -1 1045.70   49.90
  -2   4  -1  926.61   47.00
  -2   4  -1  928.11   46.90
  -2   4  -1  871.51   55.39
  -3   4  -1  390.06   20.90
  -3   4  -1  397.46   31.00
  -3   4  -1  427.36   23.10
  -3   4  -1  399.36   21.30
  -3   4  -1  427.66   21.00
  -4   4  -1   58.89    3.80
  -4   4  -1   71.99   11.90
  -4   4  -1   58.49    4.80
  -4   4  -1   65.89    3.80
  -4   4  -1   57.39    4.20
  -5   4  -1  263.47   26.30
  -5   4  -1  265.47   13.70
  -5   4  -1  249.97   13.50
  -5   4  -1  245.98   14.10
  -6   4  -1   35.40   10.90
  -6   4  -1   29.30    2.90
  -6   4  -1   27.30    2.40
  -6   4  -1   29.50    2.40
  -7   4  -1  462.85   24.60
  -7   4  -1  438.16   25.30
  -7   4  -1  466.95   24.70
  -7   4  -1  577.04   47.80
  -8   4  -1  216.08   12.20
  -8   4  -1  191.68   33.80
  -8   4  -1  202.78   12.80
  -8   4  -1  214.88   12.10
  -9   4  -1  295.97   17.10
  -9   4  -1  313.67   18.10
 -10   4  -1   53.09    5.40
 -10   4  -1   60.59    4.80
 -10   4  -1   53.39    4.80
 -11   4  -1    4.90    0.90
 -11   4  -1    2.30    2.10
 -11   4  -1    4.50    1.40
 -11   4  -1    5.50    1.50
  11  -4   1    5.90    0.80
  11  -4   1    4.70    0.70
 -12   4  -1   81.69    6.60
 -12   4  -1   79.99    6.20
 -12   4  -1   85.99    4.60
 -12   4  -1   62.99    7.30
  12  -4   1   77.69    5.20
  12  -4   1   70.29    4.30
  12  -4   1   71.29    4.30
 -13   4  -1   23.30    3.60
 -13   4  -1   17.90    3.60
 -13   4  -1   21.10    5.00
 -13   4  -1   27.50    2.20
  13  -4   1   26.40    1.90
  13  -4   1   25.20    2.60
  14  -4   1    9.70    1.10
  14  -4   1    8.90    1.00
  15  -4   1   33.10    2.70
  15  -4   1   25.30    2.60
  15  -4   1   31.10    2.00
 -16   4  -1   12.20    1.50
  16  -4   1   13.30    1.10
 -17   4  -1   17.90    1.60
  17  -4   1   19.60    1.30
 -18   4  -1    8.80    0.90
  18  -4   1    6.60    0.60
  14   3  -1   14.10    1.10
  13   3  -1   14.70    1.30
  12   3  -1    3.10    0.70
  11   3  -1   32.40    2.70
  11   3  -1   32.30    2.30
  10   3  -1   22.70    1.70
  10   3  -1   22.50    2.10
  10   3  -1   17.50    2.30
 -10  -3   1   17.20    3.40
 -10  -3   1   19.60    2.70
   9   3  -1   32.60    2.80
   9   3  -1   33.70    2.70
   9   3  -1   35.80    2.30
   9   3  -1   29.30    2.90
  -9  -3   1   31.40    3.00
   8   3  -1   14.10    1.60
   8   3  -1   16.00    1.70
   8   3  -1   16.30    2.10
  -8  -3   1   13.00    1.90
  -7  -3   1  426.86   22.50
  -6  -3   1  306.37   18.00
  -6  -3   1  318.37   18.30
  -6  -3   1  366.46   18.10
  -5  -3   1  102.19    6.00
  -5  -3   1   97.49    6.30
  -5  -3   1   97.09    6.20
  -4  -3   1  430.66   22.90
  -4  -3   1  452.75   22.80
   3   3  -1  440.36   24.30
  -3  -3   1  380.76   19.50
  -3  -3   1  360.06   19.60
  -3  -3   1  348.77   19.60
  -2  -3   1 3004.10  148.49
   1   3  -1  462.75   25.00
  -1  -3   1  394.46   21.50
   0   3  -1 7926.21  390.96
   0  -3   1 7720.33  385.46
  -1   3  -1  860.51   43.30
  -1   3  -1  946.61   45.80
  -1   3  -1  842.12   43.30
  -1   3  -1  814.42   49.20
  -2   3  -1 4704.03  215.98
  -2   3  -1 4129.99  224.18
  -2   3  -1 4508.15  217.78
  -2   3  -1 4281.17  216.18
  -2   3  -1 4251.77  215.88
  -3   3  -1 7841.52  392.26
  -3   3  -1 7602.84  380.86
  -4   3  -1 2191.88  109.49
  -4   3  -1 2203.78  109.99
  -4   3  -1 2219.28  109.49
  -4   3  -1 2225.18  123.59
  -5   3  -1  332.87   18.20
  -5   3  -1  340.87   17.70
  -5   3  -1  342.27   17.70
  -5   3  -1  346.77   30.80
  -6   3  -1  327.57   21.20
  -6   3  -1  371.06   19.20
  -6   3  -1  375.56   19.10
  -6   3  -1  394.06   35.50
  -7   3  -1  216.88   12.10
  -7   3  -1  284.07   48.20
  -7   3  -1  210.08   12.80
  -7   3  -1  220.78   12.40
  -8   3  -1  876.41   46.90
  -8   3  -1  865.31   46.20
  -8   3  -1  893.51   45.90
  -8   3  -1 1028.50   81.89
  -9   3  -1  192.28   12.20
  -9   3  -1  197.08   11.70
  -9   3  -1  184.78   11.20
 -10   3  -1  168.28   10.20
 -10   3  -1  162.88   10.50
 -10   3  -1  151.88   11.80
 -11   3  -1   51.29    3.20
 -11   3  -1   44.30    5.60
 -11   3  -1   49.10    4.40
 -11   3  -1   52.49    4.90
  11  -3   1   47.40    3.00
  11  -3   1   48.00    3.00
  11  -3   1   49.90    4.40
 -12   3  -1  157.68   10.90
 -12   3  -1  165.08    8.50
 -12   3  -1  137.99   11.80
 -12   3  -1  164.28   10.50
  12  -3   1  144.09    8.20
  12  -3   1  154.98    8.40
  12  -3   1  163.88    9.40
 -13   3  -1   64.09    8.80
 -13   3  -1   60.09    5.90
 -13   3  -1   57.99    3.80
 -13   3  -1   42.50    5.70
  13  -3   1   57.09    3.40
  13  -3   1   61.89    3.60
 -14   3  -1   39.60    2.80
  14  -3   1   33.60    2.20
  14  -3   1   33.10    3.10
  14  -3   1   35.00    2.40
 -15   3  -1    2.20    0.80
  15  -3   1    0.60    0.70
  15  -3   1    1.90    0.60
 -16   3  -1   36.30    3.50
  16  -3   1   36.10    2.30
 -17   3  -1    5.30    0.80
  17  -3   1    7.80    0.70
  15   2  -1    8.30    0.80
  14   2  -1   73.39    4.10
  13   2  -1   29.40    2.10
  12   2  -1   21.60    1.80
  11   2  -1   15.70    1.40
  11   2  -1   14.30    1.70
 -11  -2   1   14.00    3.00
 -11  -2   1   12.20    2.30
  10   2  -1   18.60    2.00
  10   2  -1   20.50    1.70
  10   2  -1   21.50    2.30
 -10  -2   1   22.20    3.20
 -10  -2   1   23.30    2.70
   9   2  -1  114.79    6.70
   9   2  -1  111.59    6.50
   9   2  -1  109.59    6.10
   9   2  -1  103.29    6.80
  -9  -2   1  104.69    7.00
  -8  -2   1   79.09    5.00
  -8  -2   1   54.39    5.90
  -7  -2   1    0.70    0.60
  -7  -2   1    2.40    1.30
  -6  -2   1    8.60    1.20
  -6  -2   1    5.90    1.50
  -5  -2   1  495.15   26.20
  -5  -2   1  509.75   25.80
  -4  -2   1   26.60    2.00
  -4  -2   1   24.90    2.20
   3   2  -1  420.06   22.90
  -3  -2   1  343.87   19.30
   2   2  -1 1088.59   56.99
   1   2  -1 4828.22  225.48
  -1  -2   1 4212.38  222.68
   0   2  -1  197.88   10.10
   0   2  -1  184.58    9.90
   0   2  -1  217.28   11.90
   0   2  -1  196.68   13.20
   0   2  -1  186.58    9.80
   0  -2   1  185.48    9.90
  -1   2  -1  588.84   29.60
  -1   2  -1  629.34   29.60
  -1   2  -1  566.24   34.10
  -1   2  -1  618.84   30.90
   1  -2   1  553.64   29.50
   1  -2   1  595.84   29.70
  -2   2  -1  147.89   14.20
  -2   2  -1  189.88    9.40
  -2   2  -1  191.68   10.10
  -2   2  -1  182.08    9.60
  -2   2  -1  180.58    9.40
   2  -2   1  187.28   10.40
  -3   2  -1  787.92   39.30
  -3   2  -1  808.62   49.20
  -3   2  -1  773.42   39.60
  -3   2  -1  783.02   39.30
  -4   2  -1  854.11   55.69
  -4   2  -1  885.51   43.80
  -4   2  -1  863.31   44.00
  -4   2  -1  879.11   43.60
  -5   2  -1 3026.70  151.18
  -5   2  -1 3074.09  168.38
  -5   2  -1 3063.89  151.78
  -6   2  -1  331.97   37.70
  -6   2  -1  328.47   16.90
  -6   2  -1  324.07   17.50
   6  -2   1  281.97   32.10
  -7   2  -1  237.08   13.40
  -7   2  -1  234.68   13.70
  -7   2  -1  238.08   13.00
   7  -2   1  242.18   31.70
  -8   2  -1   88.49    6.10
  -8   2  -1   82.39    5.50
  -8   2  -1   82.89    6.30
   8  -2   1   87.59   23.80
  -9   2  -1  126.79    8.20
  -9   2  -1  130.69    8.70
  -9   2  -1  134.89    9.20
 -10   2  -1  535.25   28.20
 -10   2  -1  451.85   29.90
 -10   2  -1  538.15   27.50
 -11   2  -1  179.28   12.30
 -11   2  -1  176.08   11.60
 -11   2  -1  191.48   12.90
 -11   2  -1  173.08    9.30
  11  -2   1  164.38    9.20
  11  -2   1  177.48   10.20
  11  -2   1  167.98    9.30
 -12   2  -1   38.50    4.70
 -12   2  -1   38.00    2.60
 -12   2  -1   43.00    4.20
 -12   2  -1   27.40    6.00
  12  -2   1   39.30    2.50
  12  -2   1   44.40    3.50
  12  -2   1   42.00    2.70
 -13   2  -1   26.10    4.00
 -13   2  -1   29.20    2.30
  13  -2   1   28.10    1.90
  13  -2   1   29.80    2.20
  13  -2   1   34.70    3.00
 -14   2  -1  149.69    8.10
  14  -2   1  139.19    7.80
 -15   2  -1    1.10    0.70
  15  -2   1    1.60    0.50
 -16   2  -1   22.10    2.10
  16  -2   1   22.80    1.60
  17  -2   1    0.00    0.30
  16   1  -1    7.80    0.70
  15   1  -1   10.10    1.00
  14   1  -1    7.00    1.00
  13   1  -1   34.50    2.50
  12   1  -1   63.69    3.90
  11   1  -1    1.20    0.90
  11   1  -1    0.50    0.50
  11   1  -1    0.60    0.40
 -11  -1   1   -0.30    1.50
 -11  -1   1   -0.30    1.00
  10   1  -1  100.59    6.30
  10   1  -1  116.29    6.10
  10   1  -1  104.79    6.80
 -10  -1   1  108.09    7.30
 -10  -1   1  108.39    8.40
   9   1  -1   41.40    3.50
   9   1  -1   40.80    2.70
  -9  -1   1   41.10    5.30
  -9  -1   1   44.70    3.70
  -8  -1   1   94.39    7.40
  -8  -1   1  105.29    6.50
   7   1  -1   -3.50    5.50
   6   1  -1  135.49   16.70
  -6  -1   1  119.29    7.10
  -6  -1   1  118.49    7.70
   5   1  -1    6.80    4.40
  -5  -1   1    4.00    0.80
  -5  -1   1    3.50    0.90
   4   1  -1  292.97   21.70
  -4  -1   1  259.17   13.80
  -4  -1   1  253.17   14.00
   3   1  -1 2347.86  115.09
  -3  -1   1 2066.79  107.59
  -3  -1   1 2110.39  107.39
   2   1  -1  955.40   44.50
   2   1  -1  838.52   46.90
  -2  -1   1  807.72   42.30
  -2  -1   1  808.12   42.40
   1   1  -1  654.93   34.10
   0   1  -1   53.79    3.50
   0   1  -1   46.60    4.20
   0   1  -1   48.40    2.70
   0   1  -1   44.30    2.60
   0  -1   1   45.10    2.50
   0  -1   1   45.50    2.60
   0  -1   1   47.00    2.70
   0  -1   1   53.49    3.50
  -1   1  -1   41.90    2.50
  -1   1  -1   42.50    2.20
  -1   1  -1   40.10    2.20
  -1   1  -1   42.60    4.80
  -1   1  -1   41.30    2.40
   1  -1   1   45.00    2.60
   1  -1   1   39.80    2.20
   1  -1   1   39.00    2.20
   1  -1   1   39.30    2.40
  -2   1  -1  549.95   27.10
  -2   1  -1  539.25   26.80
  -2   1  -1  559.64   32.90
   2  -1   1  506.55   28.10
  -3   1  -1 4151.38  203.38
  -3   1  -1 4034.80  212.68
  -3   1  -1 4178.88  203.68
  -4   1  -1  456.05   21.10
  -4   1  -1  392.56   20.50
  -4   1  -1  375.16   20.00
   4  -1   1  332.67   29.30
  -5   1  -1  153.18    8.60
  -5   1  -1  144.19    8.40
   5  -1   1  130.49   16.60
  -6   1  -1  137.49    8.30
  -6   1  -1  134.09    7.50
   6  -1   1  115.49   18.10
  -7   1  -1  124.59    8.40
  -7   1  -1  126.79    7.50
   7  -1   1  148.89   21.70
  -8   1  -1   38.90    3.20
  -8   1  -1   39.30    3.90
  -9   1  -1  300.47   17.30
  -9   1  -1  335.57   18.40
  -9   1  -1  314.67   18.60
 -10   1  -1  251.77   16.60
 -10   1  -1  262.47   15.60
 -10   1  -1  254.17   14.70
  10  -1   1  252.37   13.20
 -11   1  -1  197.98   10.80
 -11   1  -1  208.68   12.30
 -11   1  -1  203.38   13.00
 -11   1  -1  192.78   14.00
  11  -1   1  197.78   10.40
  11  -1   1  191.78   10.10
  11  -1   1  184.08   11.20
 -12   1  -1  168.98   12.10
 -12   1  -1  177.68   11.30
 -12   1  -1  167.08    9.30
  12  -1   1  165.18    8.90
  12  -1   1  183.88   10.20
  12  -1   1  177.18    9.90
 -13   1  -1   63.59    3.90
  13  -1   1   56.59    3.60
  13  -1   1   56.19    4.30
 -14   1  -1   40.80    2.90
  14  -1   1   36.60    2.80
 -15   1  -1    6.40    1.10
  15  -1   1    5.60    0.80
  16  -1   1    5.30    0.70
  17  -1   1    5.80    0.60
  16   0  -1   11.10    0.90
  15   0  -1    0.90    0.40
  14   0  -1    2.40    0.70
  13   0  -1   13.40    1.40
  12   0  -1   48.60    3.70
  12   0  -1   40.00    2.80
 -12   0   1   42.80    4.40
 -12   0   1   43.70    5.10
  11   0  -1   13.70    1.10
  11   0  -1   15.80    1.40
  11   0  -1   14.80    1.60
  11   0  -1   13.90    2.00
 -11   0   1   17.30    2.60
 -11   0   1   10.60    2.50
  10   0  -1   30.50    2.40
  10   0  -1   30.20    2.10
  10   0  -1   29.50    1.90
 -10   0   1   24.40    3.90
 -10   0   1   32.80    3.80
 -10   0   1   37.10    3.30
   9   0  -1   73.09   22.70
  -9   0   1   58.09    4.40
  -9   0   1   54.19    5.30
   8   0  -1   72.49   17.60
  -8   0   1   57.99    5.20
  -8   0   1   58.69    4.30
   7   0  -1   18.10    8.70
  -7   0   1    8.70    1.70
  -7   0   1   11.90    1.50
   6   0  -1   83.79   13.80
  -6   0   1   67.59    5.00
  -6   0   1   69.79    4.50
   5   0  -1  432.16   32.40
  -5   0   1  390.56   21.20
  -5   0   1  392.26   20.60
   4   0  -1   53.29   10.80
  -4   0   1   60.39    3.60
  -4   0   1   59.19    3.90
   3   0  -1 7623.34  374.06
   3   0  -1 7500.75  382.66
  -3   0   1 7638.54  374.26
   2   0  -1  173.88   16.00
   2   0  -1  179.58    9.40
  -2   0   1  186.38    9.40
  -2   0   1  179.78    9.30
   1   0  -1   44.10    2.50
   1   0  -1   42.60    4.50
   1   0  -1   43.10    2.40
  -1   0   1   45.70    2.50
  -1   0   1   49.20    2.40
  -1   0   1   37.00    4.30
  -1   0  -1   42.70    2.40
  -1   0  -1   44.80    2.40
  -1   0  -1   49.20    3.00
   1   0   1   36.90    3.90
   1   0   1   52.69    2.90
  -2   0  -1  218.18   10.60
  -2   0  -1  181.48    9.60
  -2   0  -1  175.68    9.40
   2   0   1  164.78   13.20
   2   0   1  180.78    9.40
  -3   0  -1 7641.74  360.56
   3   0   1 6976.20  367.76
  -4   0  -1   64.79    4.10
  -4   0  -1   59.39    3.60
   4   0   1   61.39   10.30
  -5   0  -1  405.96   20.90
  -5   0  -1  400.06   21.40
   5   0   1  420.86   31.40
  -6   0  -1   68.09    4.30
  -6   0  -1   69.39    5.00
  -7   0  -1   13.10    2.20
  -7   0  -1   10.70    1.40
   7   0   1   22.80    9.80
  -8   0  -1   65.89    4.40
  -8   0  -1   56.89    5.10
   8   0   1   63.99   16.40
  -9   0  -1   50.99    5.30
  -9   0  -1   60.79    5.30
  -9   0  -1   62.39    4.50
   9   0   1   67.69   16.60
 -10   0  -1   32.20    3.80
 -10   0  -1   31.80    3.30
  10   0   1   34.60    3.00
  10   0   1   33.00    2.20
  10   0   1   33.70    2.50
  10   0   1   30.70    2.00
 -11   0  -1   12.10    2.20
 -11   0  -1   11.30    2.50
  11   0   1   14.70    1.90
  11   0   1   13.90    1.10
  11   0   1   15.10    1.30
  11   0   1   14.70    1.60
 -12   0  -1   42.20    4.40
 -12   0  -1   43.20    5.20
  12   0   1   43.10    2.90
  12   0   1   48.00    3.70
  14   0   1    2.10    0.60
  15   0   1    0.80    0.40
  16   0   1   10.90    0.90
  17  -1  -1    5.90    0.60
  16  -1  -1    5.10    0.70
  15  -1  -1    5.30    0.80
 -15   1   1    5.80    1.10
  14  -1  -1   37.60    2.90
 -14   1   1   31.90    2.50
  13  -1  -1   56.69    3.70
 -13   1   1   63.49    3.80
  12  -1  -1  180.48    9.90
  12  -1  -1  160.68    9.40
  12  -1  -1  158.68    8.60
 -12   1   1  170.58   10.90
 -12   1   1  161.78    8.90
 -12   1   1  169.38   11.80
  11  -1  -1  188.08   11.40
  11  -1  -1  190.18   10.20
  11  -1  -1  181.68    9.90
 -11   1   1  186.18   13.60
 -11   1   1  202.78   12.00
 -11   1   1  206.38   13.00
  10  -1  -1  255.57   13.30
 -10   1   1  257.27   18.10
 -10   1   1  256.27   14.80
 -10   1   1  258.47   15.70
  -9   1   1  299.37   18.00
  -9   1   1  307.77   17.70
  -9   1   1  301.27   16.80
  -8   1   1   36.20    3.10
  -8   1   1   36.60    3.80
   7  -1  -1  153.18   22.20
  -7   1   1  129.39    8.60
  -7   1   1  129.59    7.70
   6  -1  -1  125.49   19.40
  -6   1   1  136.39    7.60
  -6   1   1  132.99    8.30
   5  -1  -1  173.88   19.90
  -5   1   1  163.28    9.40
  -5   1   1  152.68    9.20
   4  -1  -1  353.86   29.40
  -4   1   1  395.06   19.40
  -4   1   1  379.26   19.80
  -4   1   1  378.46   31.20
  -3   1   1 4135.79  200.28
  -3   1   1 4146.59  199.88
  -3   1   1 3863.01  209.88
  -2   1   1  521.65   33.30
  -2   1   1  482.65   26.10
  -2   1   1  556.24   26.30
   1  -1  -1   47.00    2.90
  -1   1   1   38.90    2.40
  -1   1   1   40.90    2.20
  -1   1   1   39.40    4.70
  -1   1   1   45.00    2.90
  -1   1   1   41.20    2.30
   0  -1  -1   50.29    3.60
   0   1   1   47.00    2.60
   0   1   1   50.69    3.50
   0   1   1   48.50    3.70
   1   1   1  655.03   33.90
   2   1   1 1015.40   49.00
   2   1   1  873.11   49.99
  -3  -1  -1 2148.78  114.99
  -3  -1  -1 2117.29  115.09
   3   1   1 2392.86  120.99
   3   1   1 2660.23  117.89
  -4  -1  -1  264.07   13.50
  -4  -1  -1  249.08   13.80
   4   1   1  274.97   20.50
  -5  -1  -1    4.30    0.80
   5   1   1    5.50    4.40
  -6  -1  -1  117.19    6.80
  -6  -1  -1  112.19    7.40
   6   1   1  133.39   15.10
  -7  -1  -1    2.60    0.80
  -7  -1  -1    0.60    1.00
   7   1   1    4.90    6.40
  -8  -1  -1  113.19    6.80
  -8  -1  -1  104.39    7.70
  -9  -1  -1   39.10    6.00
  -9  -1  -1   43.70    3.60
   9   1   1   39.80    2.70
   9   1   1   45.30    3.20
   9   1   1   45.20    3.30
 -10  -1  -1  107.59    7.20
 -10  -1  -1  106.59    8.30
  10   1   1  111.39    7.00
  10   1   1  108.09    6.00
  10   1   1  103.49    6.40
 -11  -1  -1    0.00    1.50
 -11  -1  -1    0.40    1.10
  11   1   1    0.20    0.50
  11   1   1    0.40    0.50
  12   1   1   65.99    4.70
  12   1   1   62.59    3.90
  13   1   1   34.60    2.50
  14   1   1    7.80    1.00
  15   1   1   10.60    1.00
  16   1   1    7.10    0.70
  17  -2  -1    0.10    0.30
  16  -2  -1   24.00    1.70
 -16   2   1   22.60    2.00
  15  -2  -1    1.00    0.50
 -15   2   1    1.70    0.80
  14  -2  -1  136.39    7.80
 -14   2   1  152.98    8.20
  13  -2  -1   33.40    3.00
  13  -2  -1   27.20    1.90
  13  -2  -1   29.70    2.20
 -13   2   1   30.40    2.20
 -13   2   1   29.20    4.00
 -13   2   1   25.70    4.20
  12  -2  -1   39.50    2.60
  12  -2  -1   41.80    3.50
  12  -2  -1   43.00    2.80
 -12   2   1   41.90    2.70
 -12   2   1   42.00    4.40
 -12   2   1   42.70    6.60
 -12   2   1   41.30    4.70
  11  -2  -1  164.68    9.20
  11  -2  -1  177.88   10.10
  11  -2  -1  157.98    9.00
 -11   2   1  184.58   12.70
 -11   2   1  177.68   12.30
 -11   2   1  185.18   11.50
 -10   2   1  511.45   30.60
 -10   2   1  518.35   27.70
 -10   2   1  521.05   28.40
  -9   2   1  118.69    8.90
  -9   2   1  132.19    8.60
  -9   2   1  127.49    8.00
   8  -2  -1   87.49   21.40
  -8   2   1   82.39    6.40
  -8   2   1   86.89    6.10
  -8   2   1   84.89    5.60
  -7   2   1  232.98   13.70
  -7   2   1  235.38   12.80
  -6   2   1  333.37   32.50
  -6   2   1  308.57   17.60
  -6   2   1  329.37   17.00
  -5   2   1 3014.80  140.59
  -5   2   1 2993.00  141.29
  -5   2   1 2447.16  165.48
  -4   2   1  873.81   44.10
  -4   2   1  872.81   43.60
  -4   2   1  864.61   56.39
  -3   2   1  764.82   40.60
  -3   2   1  787.82   40.30
  -3   2   1  931.11   41.30
  -3   2   1  784.62   50.19
  -3   2   1  763.32   40.30
   2  -2  -1  189.78   10.70
  -2   2   1  176.88    9.70
  -2   2   1  184.88    9.50
  -2   2   1  186.38    9.40
  -2   2   1  182.38   15.50
   1  -2  -1  586.34   29.20
   1  -2  -1  561.74   29.20
  -1   2   1  575.84   29.20
  -1   2   1  612.14   29.20
  -1   2   1  575.94   29.30
  -1   2   1  564.94   33.90
  -1   2   1  630.44   30.80
   0  -2  -1  186.58    9.70
   0  -2  -1  192.38   10.00
   0   2   1  193.48   12.50
   0   2   1  200.98   11.60
   0   2   1  189.38    9.90
   2   2   1 1154.68   60.29
  -3  -2  -1  359.56   19.40
   3   2   1  411.46   22.90
  -4  -2  -1   26.00    2.10
  -4  -2  -1   27.70    2.00
   4   2   1   30.10    4.30
  -5  -2  -1  502.35   26.30
  -5  -2  -1  510.35   25.80
  -6  -2  -1    7.10    1.10
  -6  -2  -1    4.30    1.20
  -7  -2  -1    2.60    1.30
  -7  -2  -1    1.30    0.70
  -8  -2  -1   72.39    4.90
  -9  -2  -1  114.09    7.20
   9   2   1  113.79    6.80
   9   2   1  100.69    6.90
   9   2   1  112.39    6.10
   9   2   1  112.29    6.60
 -10  -2  -1   24.60    3.60
 -10  -2  -1   22.20    2.70
  10   2   1   19.90    2.10
  10   2   1   23.50    1.80
  10   2   1   24.50    2.50
 -11  -2  -1   13.80    2.20
 -11  -2  -1   14.40    3.00
  11   2   1   16.90    1.50
  11   2   1   12.20    2.00
  11   2   1   12.40    1.70
  12   2   1   21.40    1.80
  13   2   1   29.20    2.10
  14   2   1   71.49    4.00
  15   2   1    9.10    0.80
  17  -3  -1    8.30    0.80
 -17   3   1    9.70    1.00
  16  -3  -1   40.10    2.50
  15  -3  -1    2.00    0.60
 -15   3   1    1.80    0.80
  14  -3  -1   37.30    2.50
  14  -3  -1   33.30    2.30
 -14   3   1   39.20    2.80
  13  -3  -1   63.29    3.70
  13  -3  -1   61.39    3.50
 -13   3   1   62.49    3.90
 -13   3   1   52.59    5.90
 -13   3   1   41.10    8.40
  12  -3  -1  163.38    9.20
  12  -3  -1  154.38    8.30
  12  -3  -1  141.09    8.10
 -12   3   1  140.19   12.30
 -12   3   1  153.88    8.40
 -12   3   1  160.58   10.90
 -12   3   1  164.38   10.40
  11  -3  -1   47.50    3.00
  11  -3  -1   46.90    3.10
 -11   3   1   58.79    4.80
 -11   3   1   55.29    4.90
 -11   3   1   48.60    3.10
 -11   3   1   44.40    5.60
 -10   3   1  165.48   10.60
 -10   3   1  158.38   11.20
 -10   3   1  162.78   10.10
  -9   3   1  182.88   11.20
  -9   3   1  180.58   10.80
  -9   3   1  182.28   11.80
  -8   3   1 1002.50   76.39
  -8   3   1  871.01   46.20
  -8   3   1  873.91   46.90
  -8   3   1  893.11   45.90
  -7   3   1  218.98   11.90
  -7   3   1  217.08   12.10
  -7   3   1  210.78   12.60
  -7   3   1  199.78   26.80
  -6   3   1  334.07   34.30
  -6   3   1  327.17   19.30
  -6   3   1  370.96   18.60
  -6   3   1  360.26   18.40
  -5   3   1  328.17   18.10
  -5   3   1  339.77   17.60
  -5   3   1  337.87   30.90
  -5   3   1  343.37   17.60
  -4   3   1 2239.98  114.39
  -4   3   1 2197.38  114.79
  -4   3   1 2636.34  115.69
  -4   3   1 2240.98  114.39
  -4   3   1 2221.88  128.39
  -3   3   1 7916.01  393.46
  -3   3   1 7556.74  381.46
  -2   3   1 4357.86  220.18
  -2   3   1 4152.48  211.38
  -2   3   1 4680.13  213.28
  -2   3   1 3875.81  211.78
  -2   3   1 4334.67  211.08
   1  -3  -1  781.32   40.90
  -1   3   1  845.42   47.30
  -1   3   1  831.12   41.00
  -1   3   1  881.21   43.50
  -1   3   1  734.23   41.00
  -1   3   1  865.51   41.00
   0  -3  -1 7766.32  382.56
   1   3   1  465.25   26.70
   2   3   1 3655.23  184.48
  -4  -3  -1  460.35   24.60
   4   3   1  509.75   29.60
  -5  -3  -1  106.99    6.20
  -6  -3  -1  325.97   18.70
  -6  -3  -1  359.76   18.10
  -7  -3  -1  422.56   22.10
  -8  -3  -1   16.20    1.90
   8   3   1   11.40    2.90
   8   3   1   15.00    2.10
   8   3   1   15.40    1.80
   8   3   1   13.60    1.80
   8   3   1   17.20    1.80
  -9  -3  -1   33.80    3.10
  -9  -3  -1   38.30    4.40
   9   3   1   28.70    2.90
   9   3   1   33.00    2.70
   9   3   1   32.70    2.90
   9   3   1   37.30    2.40
 -10  -3  -1   22.50    3.90
 -10  -3  -1   16.20    2.50
  10   3   1   22.10    2.10
  10   3   1   23.70    1.80
  10   3   1   19.30    2.90
  11   3   1   26.30    2.70
  11   3   1   32.60    2.70
  11   3   1   34.10    2.30
  12   3   1    2.70    0.60
  13   3   1   13.10    1.20
  14   3   1   14.40    1.10
  18  -4  -1    6.10    0.50
  17  -4  -1   20.10    1.30
 -17   4   1   15.90    1.50
  16  -4  -1   13.70    1.20
  15  -4  -1   31.80    2.40
  15  -4  -1   29.60    2.80
 -15   4   1   35.60    2.70
  14  -4  -1   10.00    1.10
  14  -4  -1   10.40    1.10
  13  -4  -1   28.00    2.60
  13  -4  -1   26.20    1.90
 -13   4   1   21.30    3.60
 -13   4   1   23.30    3.80
 -13   4   1   21.60    4.50
 -13   4   1   25.50    2.10
  12  -4  -1   76.39    5.10
  12  -4  -1   69.99    4.30
  12  -4  -1   70.99    4.30
 -12   4   1   74.19    6.30
 -12   4   1   82.99    4.50
 -12   4   1   75.09    6.20
 -12   4   1   74.09    7.50
  11  -4  -1    4.20    0.70
  11  -4  -1    5.30    0.70
 -11   4   1    8.00    2.10
 -11   4   1    4.00    1.40
 -11   4   1    6.00    0.80
 -11   4   1    6.90    1.70
 -10   4   1   58.89    4.80
 -10   4   1   52.09    5.40
 -10   4   1   60.29    5.00
  -9   4   1  295.57   16.60
  -9   4   1  295.37   17.30
  -9   4   1  300.57   17.80
  -8   4   1  202.88   11.90
  -8   4   1  214.48   31.70
  -8   4   1  216.58   12.10
  -8   4   1  198.88   12.70
  -7   4   1  465.75   24.20
  -7   4   1  455.75   24.20
  -7   4   1  500.75   45.80
  -7   4   1  445.76   24.90
  -6   4   1   27.30    2.80
  -6   4   1   28.30    2.30
  -5   4   1  270.37   14.80
  -5   4   1  270.07   27.50
  -5   4   1  250.87   13.70
  -5   4   1  261.37   13.60
  -5   4   1  245.38   14.70
  -4   4   1   62.89    3.80
  -4   4   1   58.09    3.80
  -4   4   1   78.29   22.30
  -4   4   1   69.99    5.30
  -4   4   1   55.49    4.20
  -3   4   1  361.56   20.70
  -3   4   1  376.36   30.10
  -3   4   1  421.56   22.50
  -3   4   1  377.86   20.50
  -3   4   1  427.46   20.20
   2  -4  -1  811.12   45.50
  -2   4   1  918.01   45.80
  -2   4   1  929.21   45.60
  -2   4   1 1009.70   48.70
  -2   4   1  928.41   45.60
  -2   4   1  870.31   54.39
   1  -4  -1 2178.28  114.69
  -1   4   1 2372.96  114.89
  -1   4   1 2218.28  122.19
  -1   4   1 2365.06  114.79
  -1   4   1 2208.98  114.69
  -1   4   1 2572.24  118.59
   0  -4  -1   63.29    3.90
   0   4   1   66.49    8.10
   0   4   1   81.19    7.60
  -1  -4  -1  166.48    9.20
   1   4   1  188.08   16.00
  -2  -4  -1  329.07   18.30
   2   4   1  394.36   23.40
  -3  -4  -1  236.18   13.00
  -3  -4  -1  234.38   13.00
   3   4   1  278.37   18.40
  -4  -4  -1  197.18   11.00
  -4  -4  -1  191.98   11.00
   4   4   1  228.58   16.50
  -5  -4  -1  127.49    7.70
  -5  -4  -1  136.79    7.60
  -6  -4  -1  200.48   11.10
  -7  -4  -1   21.90    2.50
   7   4   1   22.10    2.30
   7   4   1   27.60    2.90
   7   4   1   24.10    2.20
   7   4   1   28.80    1.90
   7   4   1   30.00    2.80
  -8  -4  -1  102.89    6.60
   8   4   1  110.59    7.40
   8   4   1  111.99    6.90
   8   4   1  103.69    6.70
   8   4   1  103.79    6.50
   8   4   1  113.99    7.30
   8   4   1  109.09    6.00
  -9  -4  -1   27.20    3.80
  -9  -4  -1   30.20    2.90
   9   4   1   33.00    2.70
   9   4   1   33.40    3.00
   9   4   1   37.60    3.90
   9   4   1   31.40    3.40
  10   4   1  280.67   14.30
  10   4   1  275.37   14.90
  10   4   1  269.27   15.10
  11   4   1   33.20    2.20
  11   4   1   28.90    3.20
  12   4   1   24.10    1.80
  13   4   1    0.50    0.40
  14   4   1   36.40    2.10
  18  -5  -1    4.60    0.50
 -18   5   1    6.50    1.00
  17  -5  -1   21.20    1.60
 -17   5   1   29.60    2.00
  16  -5  -1   90.29    5.00
  16  -5  -1   84.49    5.00
 -16   5   1  100.99    5.60
  15  -5  -1   52.59    3.40
  15  -5  -1   55.19    3.40
 -15   5   1   66.09    3.90
  14  -5  -1   40.50    2.60
  14  -5  -1   37.80    3.30
  14  -5  -1   38.70    2.60
 -14   5   1   35.90    4.90
 -14   5   1   41.00    5.20
 -14   5   1   42.80    3.00
 -14   5   1   43.00    8.60
  13  -5  -1   60.79    3.60
  13  -5  -1   60.99    4.40
  13  -5  -1   61.59    3.60
 -13   5   1   43.60    7.10
 -13   5   1   56.59    5.80
 -13   5   1   61.19    5.80
  12  -5  -1   18.00    1.50
  12  -5  -1   20.80    2.10
  12  -5  -1   17.80    1.50
 -12   5   1   21.30    1.70
 -12   5   1   22.00    4.20
 -12   5   1   19.20    3.00
 -12   5   1   19.70    3.20
  11  -5  -1   67.29    4.10
 -11   5   1   73.29    7.10
 -11   5   1   71.69    6.80
 -11   5   1   69.29    6.70
 -11   5   1   78.99    4.30
 -10   5   1   13.00    2.20
 -10   5   1   11.00    2.00
  -9   5   1  143.79   10.30
  -9   5   1  160.98    9.70
  -9   5   1  156.18    9.60
  -8   5   1  148.69   33.30
  -8   5   1  118.19    7.50
  -8   5   1  123.89    7.50
  -8   5   1  110.49    8.10
  -7   5   1  577.24   50.99
  -7   5   1  544.05   30.50
  -7   5   1  582.04   29.80
  -7   5   1  588.04   29.70
  -6   5   1    4.60    1.30
  -6   5   1    3.40    0.80
  -6   5   1    3.20    1.30
  -6   5   1   10.20    6.90
  -6   5   1    3.50    0.90
  -5   5   1  413.46   36.10
  -5   5   1  383.96   22.80
  -5   5   1  410.16   20.80
  -5   5   1  412.36   21.00
  -5   5   1  393.16   21.50
  -4   5   1  174.68   11.50
  -4   5   1  181.68    9.90
  -4   5   1  174.58    9.90
  -4   5   1  194.18   12.40
  -3   5   1 3010.80  158.28
  -3   5   1 3254.47  154.98
  -3   5   1 3065.29  155.28
  -3   5   1 3160.18  168.68
  -3   5   1 3161.68  155.08
  -2   5   1  372.46   18.90
  -2   5   1  355.16   18.70
  -2   5   1  364.56   28.00
  -2   5   1  374.86   22.40
  -2   5   1  346.27   18.70
   1  -5  -1  258.77   15.00
  -1   5   1  294.07   22.30
  -1   5   1  336.47   23.80
  -1   5   1  292.87   15.30
   0  -5  -1  403.66   22.50
   0   5   1  498.85   28.60
   0   5   1  428.56   29.20
  -1  -5  -1  147.29    8.30
   1   5   1  161.48   12.90
  -2  -5  -1  229.98   13.00
   2   5   1  269.07   18.70
  -3  -5  -1  942.61   47.30
  -3  -5  -1  864.41   47.20
   3   5   1 1017.80   54.39
  -4  -5  -1  269.87   14.90
  -4  -5  -1  284.97   14.80
  -6  -5  -1  141.69    8.80
   6   5   1  172.28    9.70
   6   5   1  146.19    8.90
   6   5   1  155.38    8.40
   6   5   1  150.48    9.20
   6   5   1  176.18   10.00
   7   5   1    0.70    0.30
   7   5   1    0.80    0.60
   7   5   1    0.80    0.70
   7   5   1    1.20    0.90
   7   5   1    1.80    0.90
   7   5   1    2.00    1.00
   8   5   1   15.40    1.90
   8   5   1   12.10    2.20
   8   5   1   13.40    1.30
   8   5   1    9.10    1.60
   8   5   1   10.70    1.60
  -9  -5  -1   13.80    2.70
   9   5   1   17.80    2.10
   9   5   1   16.70    1.50
   9   5   1   17.80    2.00
   9   5   1   15.50    2.10
  10   5   1   21.30    1.70
  10   5   1   20.50    2.10
  11   5   1   12.00    1.50
  11   5   1   12.60    1.20
  12   5   1   20.00    1.40
  13   5   1   19.10    1.30
  18  -6  -1    1.30    0.30
 -18   6   1    3.30    0.90
  17  -6  -1    7.70    0.70
 -17   6   1    6.70    1.10
  16  -6  -1   12.30    1.20
  16  -6  -1   11.60    1.00
 -16   6   1   13.40    1.60
  15  -6  -1    6.80    0.80
  15  -6  -1    4.90    1.30
  15  -6  -1    5.40    0.90
  14  -6  -1    0.70    0.80
  14  -6  -1    1.00    0.50
  14  -6  -1    0.60    0.40
 -14   6   1    2.60    1.80
 -14   6   1   -2.30    1.90
 -14   6   1   -2.00    3.50
  13  -6  -1    3.10    0.70
  13  -6  -1    2.80    1.00
  13  -6  -1    2.80    0.60
 -13   6   1    2.70    1.70
 -13   6   1   -1.60    2.20
 -13   6   1    4.40    1.90
 -13   6   1    2.70    0.80
  12  -6  -1   26.10    2.00
  12  -6  -1   26.10    1.80
 -12   6   1   30.60    2.20
 -12   6   1   34.00    4.60
 -12   6   1   17.30    3.70
 -12   6   1   25.00    4.80
  11  -6  -1  130.49    7.70
 -11   6   1  147.79    7.90
 -11   6   1  135.79    9.70
 -11   6   1  150.08   11.30
 -11   6   1  156.98    9.90
 -10   6   1  210.58   14.30
 -10   6   1  226.78   13.20
 -10   6   1  197.38   40.50
 -10   6   1  211.68   12.90
  -9   6   1  391.16   21.70
  -9   6   1  398.46   21.60
  -9   6   1  501.75   50.59
  -9   6   1  367.06   23.00
  -8   6   1    6.70    1.40
  -8   6   1    5.10    1.60
  -8   6   1    4.40    1.20
  -8   6   1   16.70   11.90
  -7   6   1  139.49    8.30
  -7   6   1  132.99    9.00
  -7   6   1  133.89    8.10
  -6   6   1   82.69    5.20
  -6   6   1   71.19    6.60
  -6   6   1   78.49    5.10
  -6   6   1   87.69   15.40
  -6   6   1   71.69    5.60
  -5   6   1  138.49   10.50
  -5   6   1  146.79   20.50
  -5   6   1  133.49    8.50
  -5   6   1  136.99    8.10
  -5   6   1  141.79    8.10
  -4   6   1  350.26   17.50
  -4   6   1  324.57   17.80
  -4   6   1  319.07   20.70
  -4   6   1  317.17   29.80
  -3   6   1  379.36   20.40
  -3   6   1  426.46   24.90
  -3   6   1  379.66   20.50
  -3   6   1  375.56   31.80
  -3   6   1  394.76   20.80
  -2   6   1   33.30    5.20
  -2   6   1   30.50    2.70
  -2   6   1   36.40    2.70
  -1   6   1    6.40    4.10
   0  -6  -1   79.89    4.90
   0   6   1   73.99   10.70
   0   6   1   88.49    9.50
   1   6   1  136.69   12.70
  -2  -6  -1   81.09    5.10
   2   6   1   84.89    9.90
  -3  -6  -1  179.48   10.20
  -3  -6  -1  186.38   10.40
  -4  -6  -1   56.69    4.10
  -4  -6  -1   58.79    4.10
   5   6   1   80.19    5.40
   5   6   1   80.29    5.60
   5   6   1   75.79    5.80
   5   6   1   75.69    5.00
   6   6   1   34.00    2.90
   6   6   1   32.00    2.90
   6   6   1   30.40    3.40
   6   6   1   28.80    2.60
   6   6   1   33.10    3.30
   6   6   1   33.80    2.20
   7   6   1  101.29    7.00
   7   6   1  105.79    6.40
   7   6   1  102.19    6.80
   7   6   1   92.49    5.30
   7   6   1   79.99    5.80
   7   6   1   83.29    6.10
   8   6   1   18.80    2.20
   8   6   1   16.10    1.90
   8   6   1   15.50    2.00
   8   6   1   15.40    1.40
   9   6   1    0.40    0.40
   9   6   1    0.40    0.70
   9   6   1   -0.10    0.70
   9   6   1    0.60    0.60
  10   6   1   28.60    2.40
  10   6   1   27.60    2.00
  11   6   1    2.40    0.70
  11   6   1    2.30    0.50
  12   6   1    3.80    0.70
 -18   7   1    5.00    0.90
  17  -7  -1    6.90    0.70
  17  -7  -1    7.90    0.90
  16  -7  -1  100.79    5.20
  16  -7  -1   90.19    5.90
  16  -7  -1   98.19    5.50
 -16   7   1   93.09    5.80
  15  -7  -1    7.40    1.10
  15  -7  -1    6.50    0.80
  15  -7  -1    5.80    1.30
 -15   7   1    9.50    1.40
  14  -7  -1   11.70    1.10
  14  -7  -1   14.00    1.30
  14  -7  -1   11.10    1.70
 -14   7   1   12.10    1.60
 -14   7   1    9.80    3.40
 -14   7   1   14.50    3.30
 -14   7   1    9.90    3.80
  13  -7  -1   74.69    4.40
  13  -7  -1   75.79    4.10
 -13   7   1   61.49    6.40
 -13   7   1   73.79    4.60
 -13   7   1   67.79    8.10
 -13   7   1   76.59    6.90
  12  -7  -1    1.30    0.50
 -12   7   1    0.80    0.60
 -12   7   1    1.40    1.80
 -12   7   1    4.10    2.20
 -12   7   1    0.80    1.40
  11  -7  -1   19.00    1.90
  11  -7  -1   19.70    1.60
 -11   7   1   23.00    3.80
 -11   7   1   16.10    3.00
 -11   7   1   19.50    1.70
 -11   7   1   16.60    2.80
 -10   7   1  453.45   24.50
 -10   7   1  434.96   25.60
 -10   7   1  433.46   24.10
 -10   7   1  422.56   49.60
  -9   7   1  -14.90    9.40
  -9   7   1    0.60    1.00
  -9   7   1    1.30    0.80
  -9   7   1    1.90    1.00
  -8   7   1   27.10   12.30
  -7   7   1   15.10    3.40
  -7   7   1   11.40    2.30
  -7   7   1   18.30    8.50
  -7   7   1   12.40    1.90
  -6   7   1  131.79    8.60
  -6   7   1  125.49    7.90
  -6   7   1  137.69    7.90
  -6   7   1  116.89   10.20
  -5   7   1  247.18   13.50
  -5   7   1  227.78   27.40
  -5   7   1  242.98   13.70
  -5   7   1  238.48   14.00
  -5   7   1  252.87   17.30
  -4   7   1  228.58   13.20
  -4   7   1  241.28   17.20
  -4   7   1  235.48   13.40
  -4   7   1  237.88   13.00
  -3   7   1  494.05   25.70
  -3   7   1  453.45   25.40
  -3   7   1  464.15   25.40
  -3   7   1  505.75   30.90
  -3   7   1  564.54   41.00
   2  -7  -1  488.65   31.20
  -2   7   1  640.84   36.70
  -2   7   1  598.34   30.10
  -2   7   1  616.64   43.20
   1  -7  -1  121.99    7.70
  -1   7   1  154.48   13.40
   0  -7  -1    8.10    1.50
  -1  -7  -1   34.50    2.80
   1   7   1   32.10    6.40
  -2  -7  -1  120.19    7.20
   2   7   1  126.09   13.30
  -3  -7  -1  166.28    9.80
   4   7   1    7.10    1.50
   4   7   1    8.40    1.90
   4   7   1    6.80    1.30
   4   7   1    9.70    2.40
   4   7   1    7.30    1.60
   5   7   1   23.40    2.60
   5   7   1   22.20    2.20
   5   7   1   23.00    2.50
   5   7   1   23.70    2.70
   5   7   1   21.30    1.80
   5   7   1   24.90    3.10
   6   7   1    2.70    1.00
   6   7   1    3.10    1.10
   6   7   1    3.70    1.00
   6   7   1    2.60    1.20
   6   7   1    4.50    1.50
   6   7   1    3.60    0.70
  -7  -7  -1   11.90    2.50
   7   7   1   15.60    2.30
   7   7   1   14.10    1.30
   7   7   1   15.10    2.00
   7   7   1   12.50    1.90
   7   7   1   15.10    1.80
   8   7   1   26.40    2.60
   8   7   1   27.40    2.50
   8   7   1   23.70    1.80
   8   7   1   23.10    2.40
   9   7   1    8.00    1.40
   9   7   1    7.90    1.50
  10   7   1   47.50    2.90
  10   7   1   51.89    3.50
  11   7   1   48.90    2.80
 -19   8   1    8.70    1.30
  18  -8  -1   39.90    2.50
 -18   8   1   39.40    2.60
  17  -8  -1    9.80    1.10
  16  -8  -1   20.00    1.70
  16  -8  -1   15.60    2.00
  15  -8  -1   23.90    2.00
  15  -8  -1   24.20    2.40
 -15   8   1   26.60    2.30
  14  -8  -1   13.90    1.40
  14  -8  -1   13.40    1.80
 -14   8   1   12.30    4.00
 -14   8   1   14.90    1.70
 -14   8   1   11.30    3.20
 -14   8   1   10.10    3.20
  13  -8  -1    9.10    1.00
 -13   8   1    7.00    3.00
 -13   8   1    4.60    2.30
 -13   8   1    9.00    3.00
  12  -8  -1   92.59    5.40
  12  -8  -1   91.19    5.30
 -12   8   1   95.29    8.00
 -12   8   1   97.69    5.70
 -12   8   1   96.09    9.00
  11  -8  -1   14.40    1.30
 -11   8   1   14.00    3.00
 -11   8   1   18.50    1.70
 -11   8   1   16.30    3.00
 -11   8   1    2.90   21.50
 -11   8   1   11.30    3.30
 -10   8   1   76.89   30.70
 -10   8   1   74.89    6.10
 -10   8   1   70.19    6.80
 -10   8   1   76.29    5.40
 -10   8   1   69.89    5.80
  -9   8   1  108.89    8.80
  -9   8   1  113.69    7.80
  -9   8   1  119.89   31.40
  -9   8   1  116.69    8.10
  -8   8   1   98.89   25.90
  -8   8   1   59.69    5.80
  -8   8   1   65.49    5.30
  -8   8   1   69.49    5.20
  -7   8   1   39.50    4.10
  -7   8   1   39.80    3.70
  -7   8   1   40.10    3.50
  -7   8   1   33.60    5.30
  -6   8   1   86.49    6.10
  -6   8   1   86.09    6.30
  -6   8   1   86.59    5.80
  -6   8   1   76.59    8.50
  -5   8   1  908.31   46.60
  -5   8   1  921.31   46.80
  -5   8   1  850.11   46.30
  -5   8   1  933.71   52.09
  -4   8   1  211.28   11.70
  -4   8   1  194.28   24.30
  -4   8   1  197.18   16.40
  -4   8   1  202.58   12.00
  -4   8   1  211.78   12.10
  -3   8   1  141.69   19.20
  -3   8   1  121.69   12.20
  -3   8   1  119.79    7.50
  -2   8   1    3.10    2.30
  -2   8   1    6.40    6.20
  -1   8   1    1.90    4.30
  -1   8   1    3.20    2.00
   0   8   1   64.59    9.20
   1   8   1  301.67   24.10
   2   8   1  579.34   30.00
   2   8   1  540.05   30.30
   2   8   1  511.15   37.20
   3   8   1   51.29    4.30
   3   8   1   52.79    4.40
   3   8   1   51.99    4.60
   3   8   1   50.49    4.00
   3   8   1   55.59    4.00
   4   8   1   78.29    5.50
   4   8   1   73.99    4.40
   4   8   1   79.79    5.30
   4   8   1   81.39    5.70
   4   8   1   77.89    5.80
   4   8   1   77.69    6.10
   5   8   1   66.59    4.70
   5   8   1   62.69    3.80
   5   8   1   70.89    5.40
   5   8   1   67.09    5.60
   5   8   1   64.99    4.80
   5   8   1   66.29    5.00
   6   8   1    1.00    0.50
   6   8   1    1.70    1.00
   6   8   1    1.70    0.90
   6   8   1    1.00    0.70
   6   8   1    1.10    1.00
   7   8   1    6.90    1.50
   7   8   1    6.40    0.80
   7   8   1    6.40    1.40
   7   8   1    7.90    1.60
   8   8   1   18.50    1.50
   8   8   1   19.90    2.30
   8   8   1   21.80    2.20
   9   8   1   70.19    4.50
   9   8   1   68.59    4.10
  10   8   1    5.10    0.90
  10   8   1    4.60    0.60
 -19   9   1    6.30    0.80
  18  -9  -1   31.00    2.00
 -18   9   1   27.30    2.10
  17  -9  -1   59.99    4.10
  17  -9  -1   64.19    3.80
 -17   9   1   65.49    4.10
  16  -9  -1    7.30    1.10
  16  -9  -1    8.00    1.30
 -16   9   1    6.90    1.30
  15  -9  -1    1.00    0.60
  15  -9  -1    0.00    0.60
  14  -9  -1   16.80    1.40
  14  -9  -1   17.10    1.70
 -14   9   1   31.40    6.20
 -14   9   1   27.50    5.20
 -14   9   1   17.20    1.90
 -14   9   1   17.70    4.50
  13  -9  -1   30.80    2.10
 -13   9   1   33.00    5.50
 -13   9   1   30.20    4.80
 -13   9   1   27.40    5.40
  12  -9  -1   29.60    2.20
  12  -9  -1   27.20    2.00
 -12   9   1   36.10    5.50
 -12   9   1   28.30    2.40
 -12   9   1   29.20    4.80
 -12   9   1   33.70    4.50
  11  -9  -1  103.59    6.00
  11  -9  -1   97.79    6.00
 -11   9   1  112.99   10.60
 -11   9   1  113.29    6.30
 -11   9   1  165.88   45.40
 -11   9   1  113.59    8.80
 -11   9   1  106.99   10.50
  10  -9  -1   41.00    2.90
  10  -9  -1   41.70    2.80
 -10   9   1   43.10    5.20
 -10   9   1   51.29    3.10
 -10   9   1   82.19   22.80
 -10   9   1   47.50    4.60
  -9   9   1   59.39    5.70
  -9   9   1   51.99    5.20
  -9   9   1   50.79    4.90
  -9   9   1   66.49   23.70
  -8   9   1  373.86   42.90
  -8   9   1  309.07   18.00
  -8   9   1  302.97   18.50
  -8   9   1  265.07   20.10
  -8   9   1  341.17   17.80
  -7   9   1  129.29    8.90
  -7   9   1  110.79   11.10
  -7   9   1  127.19    8.10
  -6   9   1  198.88   12.00
  -6   9   1  170.98   15.20
  -6   9   1  192.58   11.30
  -5   9   1  283.67   22.40
  -5   9   1  335.67   17.90
  -5   9   1  307.97   17.20
  -4   9   1  147.39    8.80
  -4   9   1  126.99   13.30
  -3   9   1  504.45   43.00
  -2   9   1    1.00    4.50
  -2   9   1    3.60    2.30
  -1   9   1  111.39   13.00
   0   9   1   55.79    9.30
   1   9   1  270.27   14.50
   1   9   1  279.07   15.50
   1   9   1  258.07   14.90
   1   9   1  249.78   14.50
   1   9   1  273.67   15.10
   1   9   1  249.78   22.90
  -2  -9  -1  177.48   11.40
   2   9   1  191.28   11.70
   2   9   1  191.48   10.90
   2   9   1  199.98   11.40
   2   9   1  184.38   10.90
   2   9   1  184.48   11.20
   3   9   1  166.58   10.80
   3   9   1  172.98   10.40
   3   9   1  164.58   10.40
   3   9   1  169.88    9.90
   3   9   1  168.68   10.00
   4   9   1   29.40    3.60
   4   9   1   28.30    2.80
   4   9   1   27.40    4.00
   4   9   1   27.20    3.60
   4   9   1   27.10    2.90
   5   9   1   41.80    3.40
   5   9   1   40.90    3.40
   5   9   1   41.80    4.00
   5   9   1   40.60    3.70
   6   9   1    3.50    1.20
   6   9   1    4.40    1.10
   7   9   1   91.89    5.30
   7   9   1  101.59    6.40
   7   9   1  104.99    6.20
   8   9   1   10.00    1.40
   8   9   1   10.50    1.60
   8   9   1    9.10    0.80
   9   9   1   35.60    2.60
  19 -10  -1   16.40    1.20
 -19  10   1   15.00    1.20
  18 -10  -1    5.10    0.80
 -18  10   1    3.60    0.70
  17 -10  -1   48.10    3.50
  17 -10  -1   52.79    3.20
 -17  10   1   51.39    3.40
  16 -10  -1   26.70    2.50
  16 -10  -1   28.40    2.20
 -16  10   1   30.10    2.40
  15 -10  -1   19.60    1.70
 -15  10   1   15.80    1.80
  14 -10  -1  250.87   13.30
  14 -10  -1  247.78   13.00
 -14  10   1  251.97   13.50
  13 -10  -1   18.30    1.50
  13 -10  -1   19.40    1.70
 -13  10   1   22.20    4.80
 -13  10   1   11.80    3.20
  12 -10  -1   19.70    1.60
  12 -10  -1   19.30    1.70
 -12  10   1   13.60    3.00
 -12  10   1   27.90   55.79
 -12  10   1   10.40    3.70
  11 -10  -1   99.49    5.80
  11 -10  -1   94.79    5.60
 -11  10   1   97.29    8.00
 -11  10   1   91.59    9.00
 -11  10   1  111.89    6.00
  10 -10  -1   27.10    2.00
  10 -10  -1   27.20    2.10
 -10  10   1   30.80    2.30
 -10  10   1   32.10    4.10
 -10  10   1    1.10   22.70
 -10  10   1   28.20    4.50
   9 -10  -1  204.08   11.80
  -9  10   1  229.28   14.10
  -9  10   1  256.07   15.40
  -9  10   1  225.48   12.00
  -8  10   1  493.95   26.30
  -8  10   1  511.65   27.50
  -8  10   1  432.56   30.40
  -7  10   1  152.38    9.80
  -7  10   1  158.88   10.60
  -7  10   1  139.39   13.70
  -7  10   1  161.58   30.00
  -6  10   1   57.59    5.00
  -6  10   1   43.30    9.40
  -6  10   1   42.30    4.40
  -5  10   1   11.30    2.30
  -5  10   1    7.50    1.60
  -5  10   1    9.50    3.80
  -5  10   1   21.90    9.10
  -4  10   1  274.97   31.20
  -4  10   1  222.28   20.20
  -3  10   1  427.56   32.00
  -3  10   1  486.25   44.40
  -2  10   1   67.09   17.60
  -2  10   1   78.79   10.90
  -1  10   1   47.70    4.20
  -1  10   1   48.50    4.00
  -1  10   1   38.30    8.10
  -1  10   1   43.30    3.50
   0  10   1   31.10    2.90
   0  10   1   29.90    3.40
   0  10   1   32.20    7.70
   0  10   1   35.70    4.00
   0  10   1   34.90    3.40
   1  10   1  229.28   13.00
   1  10   1  220.88   12.40
   1  10   1  207.58   12.70
   1  10   1  216.58   13.30
   2  10   1   46.80    4.40
   2  10   1   45.20    4.10
   2  10   1   43.70    4.00
   2  10   1   44.80    3.70
   3  10   1   78.99    5.80
   3  10   1   67.29    5.50
   3  10   1   61.49    4.90
   4  10   1    9.50    1.70
   4  10   1   11.30    2.00
   4  10   1    6.30    1.70
   5  10   1   55.49    4.10
   5  10   1   59.59    4.50
   6  10   1   10.80    1.60
   6  10   1   11.10    1.80
   7  10   1    7.20    1.40
   7  10   1    6.70    1.20
   8  10   1   42.90    2.90
   9  10   1    8.80    1.00
 -19  11   1   13.70    1.10
  18 -11  -1   51.29    3.10
  17 -11  -1    2.10    0.70
  17 -11  -1    0.70    0.60
 -17  11   1    1.50    0.70
  16 -11  -1   11.50    1.30
  16 -11  -1   11.30    1.40
 -16  11   1   10.80    1.40
  15 -11  -1   27.70    2.30
 -15  11   1   28.40    2.40
  14 -11  -1   29.00    2.10
  14 -11  -1   31.00    2.40
 -14  11   1   29.90    2.60
  13 -11  -1   14.80    1.60
  13 -11  -1   15.40    1.40
 -12  11   1   47.00   49.50
 -11  11   1   10.90    3.20
 -11  11   1  -28.10   21.70
 -11  11   1   -0.40    2.60
  10 -11  -1  183.58    9.80
  10 -11  -1  171.28    9.90
 -10  11   1  177.48   13.50
 -10  11   1  198.68    9.90
   9 -11  -1  147.99    8.50
   9 -11  -1  152.08    8.40
  -9  11   1  175.18   11.80
  -8  11   1   71.69   22.40
  -8  11   1   36.30    5.20
   7 -11  -1    4.60    0.70
  -7  11   1    0.30   14.10
  -7  11   1    7.70    2.20
  -7  11   1    6.00    3.30
   6 -11  -1   60.29    3.90
  -6  11   1   60.19    5.80
  -6  11   1   61.39    9.60
  -6  11   1   72.59   22.80
  -5  11   1  119.79    8.50
  -5  11   1  128.79   14.10
  -4  11   1   17.80    2.80
  -4  11   1   31.10   14.80
  -4  11   1   18.10    6.80
  -4  11   1   21.00    2.40
  -3  11   1    9.90    3.90
  -3  11   1   14.60    2.50
  -3  11   1   14.70    2.30
  -3  11   1   13.10    1.90
  -3  11   1   12.10    9.70
  -2  11   1  123.49    7.60
  -2  11   1  101.09    6.60
  -2  11   1   86.19    6.60
  -2  11   1  111.39    5.90
  -2  11   1  104.39    7.30
  -2  11   1   94.29   13.30
  -1  11   1  118.39    8.00
  -1  11   1  104.59    7.00
  -1  11   1  119.59    7.70
  -1  11   1  105.29    7.20
   0  11   1   16.90    2.50
   0  11   1   13.40    2.00
   0  11   1   17.20    2.20
  -1 -11  -1  157.88   11.00
   1  11   1  145.89   12.90
   1  11   1  175.58   11.10
   1  11   1  180.88   12.70
   1  11   1  184.18   11.40
   2  11   1   30.10    3.30
   2  11   1   29.60    2.90
   2  11   1   32.10    3.40
   3  11   1   36.20    3.20
   3  11   1   33.70    3.60
   3  11   1   40.30    3.80
   4  11   1   32.60    3.20
   4  11   1   32.80    2.90
   5  11   1   91.99    6.10
   5  11   1   92.99    5.80
   6  11   1    8.10    1.50
   6  11   1    8.80    1.30
   7  11   1    5.30    1.10
   7  11   1    5.40    1.00
   8  11   1    9.90    1.00
  18 -12  -1    5.00    0.80
 -18  12   1    5.30    0.80
  17 -12  -1   18.40    1.70
  17 -12  -1   19.80    1.60
 -17  12   1   15.60    1.50
  16 -12  -1   24.80    2.10
  16 -12  -1   23.90    2.20
 -16  12   1   26.80    2.10
  15 -12  -1    2.50    0.70
  15 -12  -1    3.40    0.60
 -15  12   1    3.10    0.90
  14 -12  -1   20.00    1.90
  14 -12  -1   20.10    1.60
 -14  12   1   18.20    1.80
  13 -12  -1   65.69    4.30
  13 -12  -1   69.69    4.50
 -13  12   1   82.49    4.70
  12 -12  -1   40.40    2.70
  12 -12  -1   41.40    2.80
 -12  12   1   34.00    6.10
 -12  12   1   34.80    2.70
  11 -12  -1  148.19    8.10
  11 -12  -1  143.89    8.10
 -11  12   1  135.19    7.90
 -11  12   1  141.69   12.00
 -11  12   1  242.58   44.70
  10 -12  -1   31.10    2.40
  10 -12  -1   33.00    2.40
 -10  12   1   38.40    5.70
 -10  12   1   55.69   28.10
 -10  12   1   35.10    2.50
   9 -12  -1  122.39    7.30
   9 -12  -1  129.79    7.20
  -9  12   1  131.19   10.60
  -9  12   1  134.69    7.20
  -9  12   1  143.89   28.60
   8 -12  -1   64.99    4.10
  -8  12   1   81.29   27.60
  -8  12   1   78.69    7.20
   7 -12  -1   17.60    1.40
  -7  12   1   13.00    2.50
  -7  12   1   23.50   13.30
  -7  12   1   19.70    3.90
   6 -12  -1   23.20    1.80
  -6  12   1   22.50    3.10
  -6  12   1   28.70    3.10
  -6  12   1   33.10   14.30
  -6  12   1   18.30    5.80
  -5  12   1   25.90   16.00
   4 -12  -1   79.09    4.70
  -4  12   1   89.89    5.80
  -4  12   1  114.09   23.20
  -4  12   1   76.09    6.30
  -4  12   1   84.99   12.60
   3 -12  -1   23.50    1.80
  -3  12   1   30.00    3.30
  -3  12   1   26.70    2.70
  -3  12   1   21.50    2.50
  -2  12   1   18.80    2.40
  -2  12   1   20.60    2.40
  -2  12   1   22.70    2.90
  -1  12   1    1.10    1.40
  -1  12   1    0.70    0.70
   0  12   1   43.40    4.00
   0  12   1   49.50    4.40
   0  12   1   42.30    3.70
   1  12   1   68.79    5.30
   1  12   1   56.99    4.90
   1  12   1   61.69    4.70
   2  12   1  141.99    9.10
   2  12   1  134.49    8.40
   2  12   1  149.49    9.30
   3  12   1    1.90    0.90
   3  12   1    1.80    1.00
   4  12   1   11.40    1.90
   4  12   1   12.00    1.60
   5  12   1   22.20    2.20
   5  12   1   21.60    2.00
   6  12   1    1.40    0.70
   6  12   1    1.70    0.60
  18 -13  -1   19.10    1.50
 -18  13   1   14.50    1.30
  17 -13  -1    0.30    0.50
 -17  13   1    0.70    0.50
  16 -13  -1   14.90    1.50
 -16  13   1   15.10    1.40
  15 -13  -1   30.60    2.10
  15 -13  -1   30.60    2.30
 -15  13   1   28.30    2.30
  14 -13  -1   33.40    2.60
 -14  13   1   31.80    2.70
  13 -13  -1   13.00    1.30
  13 -13  -1   13.00    1.40
  12 -13  -1   52.69    3.50
  12 -13  -1   52.59    3.30
 -12  13   1   48.70    3.30
 -12  13   1  140.29   46.30
  11 -13  -1   24.60    2.10
  11 -13  -1   26.40    2.10
 -11  13   1    4.90   29.10
 -11  13   1   18.70    5.40
 -11  13   1   32.20    2.10
  10 -13  -1   77.79    4.30
  10 -13  -1   56.19    4.40
  -9  13   1   17.30    2.70
  -9  13   1   14.70   19.00
   8 -13  -1   58.39    3.40
  -8  13   1   45.90    4.40
  -8  13   1   51.39    5.30
  -8  13   1   75.89   24.90
  -7  13   1   10.00    1.90
  -7  13   1    7.60   14.40
  -7  13   1    5.50    1.90
   6 -13  -1   72.59    4.30
   5 -13  -1    7.70    1.00
  -5  13   1    8.40   11.40
  -5  13   1   11.40    2.50
   4 -13  -1   26.50    1.80
  -4  13   1   21.60    4.10
  -4  13   1   20.60    2.50
  -4  13   1   19.10    3.30
   3 -13  -1   15.20    1.40
  -3  13   1   20.20    2.80
  -3  13   1   16.90    2.20
  -2  13   1   13.40    2.10
  -2  13   1   13.30    2.40
  -2  13   1   12.00    2.10
  -1  13   1   80.19    6.00
  -1  13   1   65.79    5.30
  -1  13   1   66.79    5.10
   0  13   1   13.50    2.00
   0  13   1   13.20    2.50
   0  13   1   10.90    1.90
   1  13   1   45.40    3.90
   1  13   1   35.90    3.80
   2  13   1    0.60    0.90
   2  13   1    1.80    0.80
   3  13   1   36.90    3.20
   3  13   1   39.30    3.00
   4  13   1   18.60    1.90
   4  13   1   19.80    2.00
   5  13   1    4.10    1.10
   5  13   1    4.30    0.90
  18 -14  -1   36.30    2.30
 -18  14   1   32.90    2.10
  17 -14  -1   14.50    1.40
  17 -14  -1   14.20    1.40
 -17  14   1   14.50    1.20
  16 -14  -1   78.09    4.60
 -16  14   1   72.69    4.90
  15 -14  -1    7.30    1.10
  14 -14  -1    1.10    0.60
  14 -14  -1    0.70    0.50
 -14  14   1    1.70    0.60
  13 -14  -1   26.90    2.20
  13 -14  -1   25.80    2.20
 -13  14   1   25.40    2.00
  12 -14  -1  115.49    6.60
  12 -14  -1  111.89    6.40
 -12  14   1  113.89    6.30
 -12  14   1  250.07   88.49
  11 -14  -1   30.00    2.40
  11 -14  -1   33.00    2.40
 -11  14   1   90.99   40.70
 -10  14   1   42.30   30.50
   9 -14  -1   37.30    2.40
  -9  14   1   64.89   26.80
  -9  14   1   27.60    3.10
  -9  14   1   30.30    4.10
   8 -14  -1    1.20    0.50
  -8  14   1   -0.80   27.20
   7 -14  -1   10.10    1.10
  -7  14   1   19.90   17.90
  -7  14   1   12.70    2.00
  -7  14   1   11.10    2.50
   6 -14  -1   12.30    1.30
  -6  14   1  -12.30   14.00
  -6  14   1   16.90    2.20
  -6  14   1   17.00    2.90
   5 -14  -1   13.20    1.30
  -5  14   1   12.00    2.50
  -5  14   1   15.30    2.10
  -4  14   1  218.18   13.40
  -4  14   1  186.88   12.30
  -4  14   1  253.37   11.50
  -3  14   1   25.50    2.70
  -3  14   1   24.50    2.70
  -3  14   1   29.80    3.40
  -2  14   1   15.70    2.20
  -2  14   1   20.30    2.80
  -2  14   1   19.00    2.30
  -1  14   1   23.60    4.80
  -1  14   1   36.20    3.30
   0  14   1    0.30    1.10
   0  14   1    0.90    0.80
   1  14   1    4.30    1.20
   1  14   1    6.50    1.30
   2  14   1   23.30    2.40
   2  14   1   24.10    2.20
   3  14   1    7.90    1.20
   3  14   1    8.30    1.40
   4  14   1    5.70    1.10
   4  14   1    5.50    0.90
  17 -15  -1    5.70    0.90
  16 -15  -1   12.40    1.30
 -16  15   1   14.70    1.20
 -15  15   1    3.10    0.60
  14 -15  -1    6.30    0.90
  14 -15  -1    5.80    1.00
  13 -15  -1    1.20    0.60
  13 -15  -1    1.10    0.50
  12 -15  -1    1.80    0.60
  12 -15  -1    1.70    0.60
 -12  15   1    1.40    1.50
  11 -15  -1   29.40    2.20
 -11  15   1   26.50    2.70
  10 -15  -1   49.00    3.10
 -10  15   1   41.30    4.70
   9 -15  -1    6.30    0.90
  -9  15   1    3.40    1.80
  -9  15   1   13.70   33.60
  -8  15   1    2.90    1.50
  -8  15   1   -5.90   23.50
  -7  15   1   15.40    2.70
  -7  15   1   14.40    2.00
   6 -15  -1    0.40    0.40
  -6  15   1    1.90    1.00
  -6  15   1    2.40    0.80
  -6  15   1   -0.50    0.90
  -5  15   1   11.20    1.90
  -5  15   1   12.90    2.40
  -4  15   1   19.90    2.80
  -3  15   1    1.20    1.20
  -3  15   1    2.30    1.00
  -2  15   1   25.30    3.20
  -2  15   1   32.50    2.90
  -1  15   1    3.20    1.30
   0  15   1    1.00    0.90
   0  15   1    1.10    0.70
   1  15   1    4.10    1.00
   1  15   1    5.20    1.10
   2  15   1   -0.30    0.60
   2  15   1    0.40    0.40
  17 -16  -1    9.40    0.90
  17 -16  -1    6.90    0.80
 -17  16   1    7.50    1.50
  16 -16  -1    7.90    0.90
  15 -16  -1    6.30    1.10
  14 -16  -1   23.00    2.00
 -14  16   1   32.30    3.50
  13 -16  -1   35.40    2.30
  13 -16  -1   35.30    2.50
 -13  16   1   28.20    3.70
  12 -16  -1   10.20    1.20
 -12  16   1   15.10    2.70
  11 -16  -1   76.39    4.20
 -11  16   1   57.29    5.50
  10 -16  -1   11.00    1.20
 -10  16   1   13.20    1.80
 -10  16   1   13.80    2.60
   9 -16  -1   84.09    4.90
  -9  16   1   85.89    6.60
  -9  16   1   85.29    5.60
  -8  16   1    8.10    1.70
  -8  16   1   11.10    2.50
  -7  16   1    3.20    1.00
  -7  16   1    4.90    1.60
  -7  16   1    6.20    1.00
  -6  16   1   13.00    1.90
  -6  16   1   16.40    2.50
  -5  16   1    6.30    1.40
  -5  16   1    7.40    1.80
  -4  16   1   17.00    2.50
  -4  16   1   15.70    2.00
  -3  16   1    9.50    2.00
  -3  16   1   12.60    1.70
  -2  16   1   71.79    4.40
  -2  16   1   59.59    4.70
  -1  16   1    7.70    1.60
  -1  16   1   11.10    1.40
   0  16   1    9.50    1.20
   0  16   1    6.80    1.20
   1  16   1    4.50    0.90
   1  16   1    6.30    1.10
  16 -17  -1    5.60    0.80
 -16  17   1    8.40    1.50
  15 -17  -1    1.20    0.40
 -15  17   1    2.90    1.10
  14 -17  -1    6.90    0.90
 -14  17   1    6.50    1.60
 -13  17   1   11.70    2.60
 -12  17   1   20.60    2.70
 -11  17   1   20.80    2.80
 -10  17   1    5.30    1.60
 -10  17   1    2.40    0.90
  -9  17   1   11.10    2.20
  -9  17   1   13.80    1.70
  -8  17   1   29.80    3.10
  -8  17   1   35.90    3.50
  -7  17   1   27.20    3.00
  -7  17   1   21.70    3.00
  -6  17   1   11.10    2.20
  -6  17   1    9.10    2.00
  -5  17   1   14.30    1.70
  -5  17   1   13.40    2.10
  -4  17   1    0.60    0.90
  -4  17   1   -0.20    0.60
  -3  17   1    8.40    1.50
  -3  17   1   13.70    1.40
  -2  17   1    8.30    1.10
  -1  17   1    4.00    0.90
  -1  17   1    6.40    0.80
 -14  18   1   55.99    4.00
 -13  18   1    7.10    1.50
 -12  18   1    7.90    1.60
 -12  18   1    6.90    1.00
 -11  18   1    3.80    0.80
 -11  18   1    3.50    1.20
 -10  18   1   22.70    2.50
  -9  18   1   22.50    2.50
  -8  18   1    2.00    1.00
  -8  18   1    3.10    0.90
  -7  18   1   27.70    2.70
  -6  18   1    2.90    1.00
  -6  18   1    3.20    1.00
  -5  18   1   14.40    1.90
  -5  18   1   14.90    1.40
  -4  18   1   24.00    2.20
  -4  18   1   30.50    2.00
 -11  19   1   13.00    1.90
 -10  19   1    3.60    0.90
  -9  19   1    7.00    1.20
  -8  19   1    8.70    1.60
  -8  19  -2   14.70    1.60
  -9  19  -2    7.40    1.30
 -10  19  -2    2.00    0.80
 -11  19  -2    4.60    1.00
  -4  18  -2   12.40    1.20
  -5  18  -2    1.90    0.70
  -5  18  -2    1.10    0.70
  -6  18  -2    2.80    0.80
  -6  18  -2    4.00    1.10
  -7  18  -2    8.90    1.40
  -7  18  -2    9.00    1.60
  -8  18  -2    2.20    0.80
  -8  18  -2    2.20    1.00
  -9  18  -2    1.30    1.00
  -9  18  -2    2.20    1.00
 -10  18  -2   12.60    1.90
 -11  18  -2    1.90    0.90
 -11  18  -2    1.70    0.60
 -12  18  -2   10.00    1.20
 -12  18  -2    8.50    1.60
 -13  18  -2    6.80    1.50
 -14  18  -2   32.90    2.80
  -1  17  -2   16.10    1.50
  -2  17  -2    4.90    1.10
  -3  17  -2    0.10    0.60
  -3  17  -2    0.70    0.60
  -4  17  -2    2.20    1.10
  -5  17  -2    3.20    1.20
  -5  17  -2    3.70    1.30
  -6  17  -2    5.40    1.20
  -6  17  -2    3.90    1.30
  -7  17  -2   28.30    3.10
  -7  17  -2   34.30    2.80
  -8  17  -2   16.20    2.40
  -8  17  -2   13.40    1.80
  -9  17  -2   39.10    4.00
  -9  17  -2   53.19    4.20
 -10  17  -2   10.90    1.50
 -11  17  -2    2.20    0.90
 -11  17  -2    1.60    1.10
 -12  17  -2   24.70    3.00
 -13  17  -2    2.70    1.50
 -14  17  -2   21.20    2.70
  14 -17   2   24.70    1.80
 -15  17  -2    0.50    0.80
  15 -17   2   -0.20    0.40
 -16  17  -2    6.80    1.50
   1  16  -2    0.30    0.40
   1  16  -2    0.10    0.50
   0  16  -2    4.90    1.00
   0  16  -2    5.60    1.30
  -1  16  -2   31.90    3.00
  -1  16  -2   44.80    3.00
  -2  16  -2    2.30    0.90
  -2  16  -2    2.60    1.10
  -3  16  -2   13.90    1.80
  -3  16  -2    9.30    1.90
  -4  16  -2   19.80    2.20
  -4  16  -2   16.20    2.40
  -5  16  -2    3.10    1.40
  -5  16  -2    2.70    1.10
  -6  16  -2   14.30    2.30
  -6  16  -2   15.20    2.00
  -7  16  -2    2.80    1.10
  -7  16  -2    4.80    0.90
  -7  16  -2    1.30    1.20
  -8  16  -2   92.89    6.90
  -8  16  -2   96.59    6.20
 -10  16  -2   19.10    2.90
 -10  16  -2   19.10    2.10
  10 -16   2   15.40    1.50
 -11  16  -2   34.50    2.90
 -12  16  -2   33.30    3.90
  12 -16   2   33.30    2.50
  12 -16   2   37.10    2.40
 -13  16  -2   49.60    4.50
  13 -16   2   38.70    2.90
 -14  16  -2   22.30    3.00
  14 -16   2   17.60    1.60
  15 -16   2    6.90    0.90
 -16  16  -2    7.90    1.70
  16 -16   2    6.80    0.90
 -17  16  -2   17.50    2.20
  17 -16   2   22.80    1.70
  17 -16   2   26.00    1.70
   2  15  -2   -0.10    0.50
   2  15  -2   -0.10    0.40
   1  15  -2    5.60    1.30
   1  15  -2    6.80    1.20
   0  15  -2   16.90    2.20
   0  15  -2   20.30    2.00
  -1  15  -2   42.10    3.40
  -1  15  -2   41.60    3.80
  -2  15  -2    5.30    1.70
  -2  15  -2    4.10    1.20
  -3  15  -2    1.70    1.00
  -3  15  -2   -0.10    1.10
  -4  15  -2    9.20    2.40
  -4  15  -2    9.80    2.30
  -5  15  -2    1.60    0.80
  -5  15  -2    1.30    1.10
  -5  15  -2    2.60    1.10
  -6  15  -2   16.80    2.20
  -6  15  -2   17.00    2.70
  -6  15  -2   13.60    1.70
  -7  15  -2   21.60    2.50
  -7  15  -2   22.90    3.20
   7 -15   2   16.60    1.60
  -8  15  -2   29.00   26.50
  -8  15  -2   31.80    3.80
  -9  15  -2   80.79    6.40
   9 -15   2   65.29    4.30
 -10  15  -2   30.50    3.90
 -10  15  -2   33.00    3.90
 -11  15  -2   38.30   33.80
 -12  15  -2    6.90    2.10
 -12  15  -2    5.30    1.40
  12 -15   2    7.80    1.10
  12 -15   2    8.40    1.10
 -13  15  -2    1.60    1.20
  13 -15   2    3.40    0.70
  13 -15   2    4.40    0.90
 -14  15  -2    8.80    1.00
  14 -15   2    9.50    1.20
 -15  15  -2   16.70    1.30
  15 -15   2   17.70    2.00
 -16  15  -2   41.50    2.90
  16 -15   2   44.60    2.90
  17 -15   2    8.40    1.10
   4  14  -2   40.90    3.10
   4  14  -2   45.80    2.90
   3  14  -2   29.30    2.40
   3  14  -2   30.40    2.40
   2  14  -2   20.40    2.00
   2  14  -2   16.90    2.10
   1  14  -2   11.30    1.60
   1  14  -2   10.70    1.90
   0  14  -2    8.60    1.70
   0  14  -2    8.70    2.00
  -1  14  -2    0.60    1.40
  -2  14  -2    0.30    1.00
  -2  14  -2   -0.30    0.80
  -3  14  -2    3.20    1.20
  -3  14  -2    2.60    1.40
  -4  14  -2   76.19    6.40
  -4  14  -2   95.49    5.00
  -4  14  -2   85.49    6.00
  -5  14  -2    5.80    1.80
  -5  14  -2    6.80    1.20
   5 -14   2    6.60    0.90
  -6  14  -2   14.40    2.70
  -6  14  -2   -3.80   17.90
   6 -14   2   10.20    1.20
  -7  14  -2   -4.50   19.90
  -8  14  -2   78.19    5.50
  -8  14  -2   28.80   20.60
  -8  14  -2   56.19    5.60
  -9  14  -2    8.50    2.50
  -9  14  -2   10.10    2.20
  -9  14  -2   13.40   24.30
   9 -14   2   11.30    1.20
 -10  14  -2   67.99    5.80
 -10  14  -2   50.99   34.10
  10 -14   2   87.49    4.70
 -11  14  -2   65.59    5.50
 -11  14  -2   71.39   39.30
 -11  14  -2   71.99    4.20
  11 -14   2   75.49    4.40
  11 -14   2   76.89    4.60
 -12  14  -2   79.09    4.50
  12 -14   2   71.89    4.50
  12 -14   2   72.99    4.70
 -13  14  -2   12.70    1.30
  13 -14   2   12.40    1.50
  13 -14   2   12.60    1.70
 -14  14  -2    9.10    1.10
  14 -14   2   10.00    1.10
  14 -14   2   10.20    1.20
 -15  14  -2   46.00    3.00
  15 -14   2   47.00    3.20
  17 -14   2    1.00    0.70
  17 -14   2    0.90    0.50
 -18  14  -2   18.30    1.50
  18 -14   2   14.80    1.40
  18 -14   2   14.90    1.30
   5  13  -2   11.50    1.30
   5  13  -2   11.70    1.30
   4  13  -2    4.80    1.00
   4  13  -2    6.30    1.20
   3  13  -2   46.30    3.40
   3  13  -2   46.30    3.60
   2  13  -2    4.00    1.20
   2  13  -2    3.70    1.00
   1  13  -2   12.90    2.30
   1  13  -2   12.70    2.90
   0  13  -2   40.50    3.80
   0  13  -2   43.10    4.10
   0  13  -2   45.80    3.70
  -1  13  -2  111.39    7.80
  -1  13  -2  108.49    7.10
  -2  13  -2  155.48    9.40
  -2  13  -2  130.79    8.40
  -2  13  -2  129.09    8.60
  -3  13  -2   38.20    3.50
  -3  13  -2   42.80    4.00
  -3  13  -2   35.10    3.60
  -4  13  -2   80.59    6.50
   4 -13   2   73.99    4.50
  -5  13  -2   81.09    5.50
  -5  13  -2  112.59   23.70
  -5  13  -2   65.29    5.90
   5 -13   2   73.89    4.40
  -6  13  -2   43.40   16.40
  -6  13  -2   23.30    3.50
  -6  13  -2   27.60    3.20
   6 -13   2   29.50    2.00
  -7  13  -2   32.80   25.60
  -7  13  -2   21.50    3.30
  -8  13  -2  104.09    8.10
  -9  13  -2   29.90    2.70
  -9  13  -2   54.99   24.70
  -9  13  -2   26.50    4.90
 -10  13  -2  593.04   38.70
 -10  13  -2  696.33   35.10
  10 -13   2  711.83   33.90
 -11  13  -2   59.39   39.20
 -11  13  -2   88.19    9.80
 -11  13  -2   92.39    5.30
  11 -13   2   94.09    5.60
  11 -13   2   91.59    5.30
 -12  13  -2   30.50   42.10
 -12  13  -2   15.60    1.50
  12 -13   2   11.70    1.40
  12 -13   2   13.00    1.40
 -13  13  -2   35.60    2.60
  13 -13   2   36.70    2.60
  13 -13   2   39.00    2.80
  14 -13   2    2.90    0.90
  14 -13   2    2.60    0.90
  15 -13   2    7.70    1.20
 -16  13  -2   17.00    1.50
  16 -13   2   15.00    1.60
 -17  13  -2    4.20    0.90
  17 -13   2    5.30    0.90
  18 -13   2    3.40    0.70
  18 -13   2    3.10    0.70
   6  12  -2   14.00    1.50
   6  12  -2   13.00    1.40
   5  12  -2   36.20    2.80
   5  12  -2   35.70    2.90
   4  12  -2   42.40    3.50
   4  12  -2   42.20    3.30
   3  12  -2    8.70    1.70
   3  12  -2    7.80    1.50
   2  12  -2   88.59    6.00
   2  12  -2   90.89    6.40
   2  12  -2   88.59    6.50
   1  12  -2   13.60    2.10
   1  12  -2   11.80    2.30
   1  12  -2   12.90    2.10
   0  12  -2   22.90    2.80
   0  12  -2   28.70    2.80
   0  12  -2   30.20    3.40
   0 -12   2   20.90    4.10
  -1  12  -2    9.80    1.80
  -1  12  -2   11.20    2.50
  -2  12  -2   90.39    5.10
  -2  12  -2   93.39    6.20
  -2  12  -2  100.69    6.90
  -2  12  -2   84.79    6.20
  -3  12  -2    3.80    1.20
  -3  12  -2    6.80    1.10
  -3  12  -2    4.50    1.30
  -3  12  -2    5.90    1.90
   3 -12   2    4.10    0.80
  -4  12  -2    5.50    8.40
  -4  12  -2    7.50    2.20
   4 -12   2    4.80    0.80
  -5  12  -2   43.90   19.50
  -5  12  -2   27.50    3.50
   5 -12   2   24.30    1.80
  -6  12  -2   15.90   18.40
  -6  12  -2   14.10    2.20
  -6  12  -2   13.10    2.60
   6 -12   2   14.60    1.30
  -7  12  -2   18.00    3.70
  -7  12  -2   46.70   19.70
   7 -12   2   20.40    1.60
  -8  12  -2   32.60   17.50
  -8  12  -2   26.00    1.90
  -8  12  -2   20.10    4.00
   8 -12   2   24.80    1.90
  -9  12  -2   49.80   24.20
  -9  12  -2   19.10    1.50
  -9  12  -2   16.10    3.80
   9 -12   2   16.00    1.50
   9 -12   2   12.40    1.40
 -10  12  -2  -10.20   20.80
 -10  12  -2   19.50    4.40
 -10  12  -2   25.10    2.00
  10 -12   2   23.50    2.00
  10 -12   2   25.90    2.00
 -12  12  -2   -3.60   67.09
 -12  12  -2   15.30    4.60
 -12  12  -2   29.50    2.20
  12 -12   2   24.90    2.20
  12 -12   2   27.60    2.00
 -13  12  -2  104.69    6.00
  13 -12   2  103.89    6.10
  13 -12   2   97.29    5.80
  14 -12   2    0.80    0.40
  14 -12   2    1.10    0.60
 -15  12  -2    2.60    0.80
  15 -12   2    2.40    0.80
 -16  12  -2   27.10    2.10
  16 -12   2   23.70    2.30
  16 -12   2   25.10    2.10
 -17  12  -2    8.60    1.10
  17 -12   2    7.10    1.20
  17 -12   2    7.10    1.00
 -18  12  -2    5.20    0.80
  18 -12   2    5.70    0.90
  18 -12   2    6.70    0.90
   8  11  -2    4.60    0.80
   7  11  -2    0.20    0.40
   6  11  -2    1.20    0.80
   6  11  -2    1.20    0.70
   5  11  -2   79.69    5.40
   5  11  -2   77.19    5.10
   4  11  -2   15.40    2.20
   4  11  -2   15.00    2.00
   3  11  -2   92.99    6.10
   3  11  -2   91.79    6.70
   3  11  -2   94.39    6.50
   2  11  -2  109.79    7.10
   2  11  -2  106.09    7.50
   2  11  -2  115.89    7.70
   1  11  -2   46.60    4.20
   1  11  -2   37.10    3.80
  -1 -11   2   31.30    4.40
   0  11  -2   27.00    3.00
   0  11  -2   31.60    3.30
   0  11  -2   29.70    2.80
  -1  11  -2  164.08   10.60
  -1  11  -2  197.58   11.20
  -1  11  -2  172.88    9.50
  -1  11  -2  187.38   10.60
  -2  11  -2  126.59    7.50
  -2  11  -2  129.99    8.10
  -2  11  -2  101.89    7.40
  -2  11  -2  119.49    6.60
  -3  11  -2   45.20   15.10
  -3  11  -2   39.10    6.40
  -3  11  -2   60.59    4.70
  -4  11  -2    8.40   10.70
  -4  11  -2   12.70    2.00
  -4  11  -2    9.90    2.10
  -5  11  -2   21.90    2.70
  -5  11  -2   17.90    5.30
  -5  11  -2   17.00    2.80
  -6  11  -2   71.89    6.20
  -6  11  -2  107.99   23.50
   6 -11   2   58.69    3.80
  -7  11  -2    8.10    2.70
  -7  11  -2   33.50   16.20
   7 -11   2    7.30    0.90
  -8  11  -2   41.30    4.70
  -8  11  -2   44.00    5.30
  -8  11  -2   69.99   21.60
  -8  11  -2   37.50    2.60
   8 -11   2   36.90    2.90
  -9  11  -2   78.79    4.60
  -9  11  -2   64.39    6.90
  -9  11  -2   72.69    6.60
   9 -11   2   65.19    4.10
   9 -11   2   63.69    4.20
 -10  11  -2  230.08   15.60
 -10  11  -2  225.08   11.70
  10 -11   2  216.58   11.70
  10 -11   2  214.58   11.60
 -11  11  -2   75.79   33.00
 -11  11  -2   19.40    4.40
 -11  11  -2   29.10    2.20
 -11  11  -2   19.90    6.10
  11 -11   2   26.20    2.10
  11 -11   2   25.20    1.90
 -12  11  -2   51.59   49.80
 -12  11  -2    5.00    2.70
 -12  11  -2   11.40    3.40
  12 -11   2   10.40    1.30
 -13  11  -2  130.39    7.70
 -13  11  -2  129.29   12.70
 -13  11  -2  137.09   11.30
  13 -11   2  137.69    7.50
  13 -11   2  142.89    7.70
  14 -11   2    2.10    0.70
  14 -11   2    1.40    0.50
 -15  11  -2   18.90    1.80
  15 -11   2   14.10    1.60
 -16  11  -2    5.60    1.10
  16 -11   2    4.00    0.90
  16 -11   2    3.30    0.90
 -17  11  -2    1.20    0.60
  17 -11   2    2.30    0.80
  17 -11   2    2.40    0.70
  18 -11   2    7.20    1.10
  18 -11   2    7.40    1.00
 -19  11  -2    7.70    0.80
  19 -11   2    5.30    0.90
   9  10  -2    2.20    0.60
   8  10  -2   18.30    1.70
   7  10  -2   33.50    2.70
   7  10  -2   34.10    2.80
   6  10  -2   19.10    2.10
   6  10  -2   18.10    2.10
   5  10  -2   47.40    3.70
   5  10  -2   48.30    3.90
   4  10  -2  106.19    7.40
   4  10  -2  106.99    7.00
   4  10  -2  104.49    6.70
   3  10  -2  903.41   43.90
   3  10  -2  886.51   44.60
   3  10  -2  888.11   44.30
  -3 -10   2  739.63   44.20
   2  10  -2   25.20    3.00
   2  10  -2   27.30    3.20
   2  10  -2   25.20    2.60
   2  10  -2   25.50    2.90
   1  10  -2  273.47   15.70
   1  10  -2  263.97   15.30
   1  10  -2  277.37   14.80
   1  10  -2  250.57   15.10
   0  10  -2   38.70    3.60
   0  10  -2   42.40    4.00
   0  10  -2   42.50    3.40
   0  10  -2   41.70    3.80
  -1  10  -2  177.38   10.60
  -1  10  -2  167.28   10.70
  -1  10  -2  173.48   10.00
  -2  10  -2   25.00    6.40
  -3  10  -2  101.49   19.00
  -3  10  -2   70.99   10.40
  -4  10  -2   44.90    4.10
  -4  10  -2   40.90    7.70
  -5  10  -2  232.28   29.90
  -5  10  -2  237.38   13.50
  -5  10  -2  187.98   17.90
  -5  10  -2  217.98   13.00
  -6  10  -2  373.26   20.70
  -6  10  -2  443.46   43.70
  -6  10  -2  352.16   19.90
  -6  10  -2  297.37   24.60
  -7  10  -2   38.70    4.10
  -7  10  -2   42.60    4.70
  -8  10  -2   37.70    4.80
  -8  10  -2   43.00    4.20
  -9  10  -2  293.57   15.30
  -9  10  -2  304.57   18.70
  -9  10  -2  339.67   44.30
  -9  10  -2  301.87   17.50
   9 -10   2  269.57   15.10
 -10  10  -2   37.90    2.60
 -10  10  -2   14.80   24.10
 -10  10  -2   35.40    4.20
 -10  10  -2   34.40    4.80
  10 -10   2   36.00    2.40
  10 -10   2   33.70    2.50
 -11  10  -2  154.98   12.40
 -11  10  -2  159.28   11.20
 -11  10  -2  256.47   53.39
  11 -10   2  163.58    8.80
  11 -10   2  157.28    8.60
 -12  10  -2   88.29    9.20
 -12  10  -2   85.59    8.90
 -12  10  -2   95.09    8.00
  12 -10   2   92.39    5.20
  12 -10   2   92.09    5.40
 -13  10  -2   36.00    5.60
 -13  10  -2   35.60    6.90
 -13  10  -2   47.00    6.20
 -13  10  -2   39.20    3.00
  13 -10   2   41.60    2.70
  13 -10   2   44.70    3.00
  14 -10   2   98.09    5.70
  14 -10   2   94.29    5.40
 -15  10  -2    6.20    1.20
 -16  10  -2   28.60    2.30
  16 -10   2   24.10    2.00
  16 -10   2   23.10    2.30
  17 -10   2   24.20    1.90
  17 -10   2   22.90    2.10
 -18  10  -2    0.50    0.50
  18 -10   2    1.20    0.60
  18 -10   2    0.50    0.40
 -19  10  -2   16.00    1.20
   9   9  -2    2.20    0.70
   8   9  -2   98.49    6.00
   8   9  -2   96.29    5.10
   8   9  -2   97.19    5.90
   7   9  -2    7.00    0.80
   7   9  -2    7.80    1.60
   7   9  -2    9.20    1.50
   6   9  -2   73.19    5.00
   6   9  -2   76.59    5.30
   5   9  -2   13.80    1.80
   5   9  -2   14.60    2.10
   5   9  -2   16.60    2.50
   4   9  -2   37.20    3.90
   4   9  -2   31.90    3.20
   4   9  -2   33.20    4.80
   3   9  -2   17.30    2.40
   3   9  -2   16.90    2.40
   3   9  -2   16.60    2.10
   3   9  -2   17.60    2.70
   3   9  -2   20.00    2.20
  -3  -9   2   11.90    2.20
   2   9  -2   89.69    5.80
   2   9  -2   87.19    6.20
   2   9  -2   86.89    6.50
   2   9  -2   92.39    6.30
  -2  -9   2   79.59    6.50
   1   9  -2  342.87   18.50
   1   9  -2  324.37   18.30
   1   9  -2  332.37   17.90
   1   9  -2  335.07   18.80
   0   9  -2   54.89    9.20
  -1   9  -2  218.18   19.50
  -2   9  -2   48.20    7.90
  -2   9  -2   55.29   14.80
  -3   9  -2  100.09    6.80
  -3   9  -2   84.09   13.20
  -3   9  -2  127.39   19.90
  -4   9  -2  618.04   50.69
  -4   9  -2  566.04   30.20
  -4   9  -2  560.44   30.00
  -4   9  -2  540.65   36.00
  -5   9  -2  416.06   22.40
  -5   9  -2  371.16   26.90
  -5   9  -2  402.96   21.80
  -6   9  -2   76.19    6.20
  -6   9  -2   64.19    8.20
  -6   9  -2   67.39    5.30
  -7   9  -2   33.00    3.70
  -7   9  -2   29.50    3.80
  -7   9  -2   52.99   15.00
  -7   9  -2   27.10    3.10
  -7   9  -2   21.20    4.90
  -8   9  -2  153.38   10.00
  -8   9  -2  150.38   10.20
  -8   9  -2  159.98   10.80
  -9   9  -2   43.00    4.90
  -9   9  -2   41.00    4.10
  -9   9  -2   48.30   18.60
  -9   9  -2   42.00    4.60
 -10   9  -2  215.78   37.80
 -10   9  -2  147.59   10.00
 -10   9  -2  164.08   10.60
 -10   9  -2  142.99    8.10
 -10   9  -2  160.48   11.40
  10  -9   2  132.39    7.80
  10  -9   2  136.49    7.90
 -11   9  -2  114.19    6.40
 -11   9  -2  114.79    8.90
 -11   9  -2  106.09    8.30
 -11   9  -2  117.29   10.40
 -11   9  -2  100.39   39.40
  11  -9   2  109.09    6.20
  11  -9   2  101.29    6.00
 -12   9  -2    9.00    3.00
  12  -9   2    6.40    1.00
  12  -9   2    5.10    0.80
 -13   9  -2   69.99    7.10
 -13   9  -2   87.39    9.10
 -13   9  -2   73.79    5.40
 -13   9  -2   83.79    8.00
  13  -9   2   75.49    4.40
 -14   9  -2    8.80    3.20
 -14   9  -2   11.20    3.80
  14  -9   2    8.00    1.10
 -15   9  -2   19.20    2.00
  15  -9   2   17.00    2.00
  15  -9   2   21.40    1.80
 -16   9  -2    5.40    1.10
  16  -9   2    4.90    1.10
  16  -9   2    4.00    0.80
  17  -9   2   25.70    1.90
  17  -9   2   20.80    2.10
  18  -9   2    3.00    0.60
 -19   9  -2    3.50    0.60
  10   8  -2    0.10    0.30
  10   8  -2    0.40    0.40
   9   8  -2   21.60    1.70
   9   8  -2   24.30    2.10
   8   8  -2  106.09    5.90
   8   8  -2  109.89    6.80
   8   8  -2  112.79    6.70
   7   8  -2   19.80    2.10
   7   8  -2   18.50    2.20
   7   8  -2   17.80    1.50
   6   8  -2   26.90    1.90
   6   8  -2   28.00    2.60
   6   8  -2   29.30    2.90
   6   8  -2   24.10    2.50
   5   8  -2   70.09    4.80
   5   8  -2   59.49    4.80
   5   8  -2   63.99    4.60
   5   8  -2   64.79    3.80
   5   8  -2   69.29    5.30
   4   8  -2   28.40    3.00
   4   8  -2   35.90    3.10
   4   8  -2   33.10    3.20
   4   8  -2   36.20    3.60
   4   8  -2   34.10    2.20
   4   8  -2   30.10    2.80
  -4  -8   2   28.30    3.10
   3   8  -2   54.19    4.40
   3   8  -2   50.99    3.80
   3   8  -2   47.40    3.80
   3   8  -2   48.80    4.10
  -3  -8   2   43.50    4.20
   2   8  -2   34.10    3.80
   2   8  -2   36.10    3.20
   1   8  -2  156.58   16.20
   0   8  -2   15.10    4.60
  -1   8  -2   77.09    9.80
  -1   8  -2   80.69   14.40
  -2   8  -2   28.20    2.70
  -2   8  -2   30.10    5.80
  -2   8  -2   17.00    8.30
  -3   8  -2   84.49    6.00
  -3   8  -2   87.89    6.00
  -3   8  -2   89.69   10.00
  -3   8  -2  117.99   18.00
  -4   8  -2   37.20    3.50
  -4   8  -2   42.30    6.20
  -4   8  -2   42.30    3.90
  -5   8  -2  773.52   39.00
  -5   8  -2  789.42   39.50
  -5   8  -2  712.63   42.00
  -5   8  -2  723.83   43.60
  -6   8  -2  110.39    7.50
  -6   8  -2  110.79    7.80
  -6   8  -2   98.29    9.70
  -6   8  -2  131.99   21.50
  -6   8  -2  116.69    7.40
  -7   8  -2   38.00    3.60
  -7   8  -2   36.00    4.00
  -7   8  -2   41.90    8.10
  -7   8  -2   36.90    4.30
  -8   8  -2   14.80    2.90
  -8   8  -2   37.80   15.40
  -8   8  -2   13.60    2.50
  -9   8  -2  188.88   15.00
  -9   8  -2  201.78   13.70
  -9   8  -2  221.58   12.90
  -9   8  -2  223.18   35.50
 -10   8  -2   26.50    4.00
 -10   8  -2   27.40    3.30
 -10   8  -2   33.50   23.20
 -10   8  -2   25.20    3.40
 -10   8  -2   32.00    2.60
 -11   8  -2   50.99    3.40
 -11   8  -2   51.79    5.20
 -11   8  -2   49.10    6.00
 -11   8  -2   51.49    5.90
  11  -8   2   46.10    3.00
 -12   8  -2    8.20    2.40
 -12   8  -2    5.50    3.00
 -12   8  -2    9.40    2.50
  12  -8   2    8.40    0.90
  12  -8   2    9.50    1.10
 -13   8  -2   89.69    5.40
 -13   8  -2   84.79    7.70
 -13   8  -2   95.59    8.20
 -13   8  -2   91.29    9.20
  13  -8   2   84.09    5.10
  13  -8   2   82.39    4.80
 -14   8  -2    3.50    4.00
 -14   8  -2   22.10    4.10
 -14   8  -2   16.80    1.80
 -14   8  -2   11.60    3.30
  14  -8   2   10.40    1.70
  14  -8   2   14.40    1.50
  15  -8   2   14.60    2.00
  15  -8   2   17.30    1.60
 -16   8  -2  104.39    6.20
  16  -8   2  102.29    6.50
  16  -8   2  108.79    6.00
 -17   8  -2   88.09    5.50
  17  -8   2   96.09    5.20
  17  -8   2   94.09    5.60
 -18   8  -2   22.60    1.70
  18  -8   2   19.50    1.50
 -19   8  -2    4.00    0.60
  11   7  -2    7.60    0.70
  10   7  -2   26.20    2.20
  10   7  -2   24.80    1.70
   9   7  -2    3.40    0.90
   9   7  -2    3.80    0.70
   9   7  -2    4.50    1.20
   8   7  -2   18.60    1.50
   8   7  -2   18.20    2.20
   8   7  -2   19.80    2.10
   7   7  -2    2.20    0.80
   7   7  -2    2.20    0.50
   7   7  -2    2.20    1.00
   7   7  -2    1.90    1.10
   6   7  -2   16.90    2.10
   6   7  -2   14.20    2.00
   6   7  -2   13.00    1.20
   6   7  -2   15.30    2.40
   6   7  -2   12.60    1.70
   5   7  -2   24.80    2.60
   5   7  -2   24.40    3.00
   5   7  -2   23.40    1.80
   5   7  -2   20.90    2.40
   5   7  -2   24.80    2.80
   5   7  -2   24.60    2.30
   4   7  -2    9.80    1.70
   4   7  -2    8.40    1.40
   4   7  -2    8.50    1.60
   4   7  -2   10.30    2.00
  -4  -7   2    8.30    2.10
  -3  -7   2   38.50    3.50
   1   7  -2   41.30    7.10
  -1  -7   2   40.00    3.20
   0   7  -2  176.28   15.50
   0  -7   2  151.18    9.20
  -1   7  -2   95.79   14.50
   1  -7   2   85.99    5.60
  -2   7  -2  149.19   13.00
  -2   7  -2  141.09    8.70
  -3   7  -2  528.85   42.50
  -3   7  -2  490.85   26.20
  -3   7  -2  508.55   26.40
  -3   7  -2  474.15   27.00
  -3   7  -2  504.85   31.10
  -4   7  -2  400.86   26.20
  -4   7  -2  431.56   22.30
  -4   7  -2  415.76   22.60
  -4   7  -2  424.26   22.40
  -5   7  -2  431.76   23.10
  -5   7  -2  451.95   23.00
  -5   7  -2  399.36   26.20
  -5   7  -2  447.36   39.60
  -5   7  -2  432.86   23.40
  -6   7  -2  129.79    7.80
  -6   7  -2  126.79    7.90
  -6   7  -2  114.39    9.80
  -6   7  -2  124.89    8.30
  -7   7  -2  171.68   11.40
  -7   7  -2  175.18   10.80
  -7   7  -2  198.78   10.90
  -8   7  -2   75.39    5.40
  -8   7  -2   66.69    5.90
  -8   7  -2   66.79   21.60
  -8   7  -2   71.79    5.40
  -9   7  -2   58.59    5.60
  -9   7  -2   56.89    4.80
  -9   7  -2   55.09    4.70
  -9   7  -2   56.29   24.80
 -10   7  -2   73.49    7.20
 -10   7  -2   79.19    6.20
 -10   7  -2   88.49    6.50
 -11   7  -2   10.30    1.20
 -11   7  -2    6.20    2.50
 -11   7  -2   10.40    2.20
 -11   7  -2    5.60    2.40
  11  -7   2    7.80    1.00
 -12   7  -2   35.70    4.00
 -12   7  -2   30.30    2.30
 -12   7  -2   28.90    4.80
 -12   7  -2   33.60    5.20
  12  -7   2   26.90    2.10
  12  -7   2   25.90    1.90
 -13   7  -2   24.30    4.80
 -13   7  -2   34.50    4.40
 -13   7  -2   29.10    4.40
  13  -7   2   29.40    2.00
  13  -7   2   31.80    2.30
 -14   7  -2    1.40    2.20
 -14   7  -2    4.20    2.30
 -14   7  -2    3.30    0.90
 -14   7  -2   -4.00    3.30
  14  -7   2    2.10    0.80
  14  -7   2    1.70    0.50
  14  -7   2    2.00    0.60
 -15   7  -2   20.50    2.00
  15  -7   2   18.00    1.40
  15  -7   2   16.10    2.00
  15  -7   2   19.00    1.70
  16  -7   2    9.40    1.10
  16  -7   2    9.70    0.90
 -17   7  -2   29.90    2.40
  17  -7   2   33.50    2.20
  17  -7   2   32.80    1.90
  17  -7   2   31.30    2.50
 -18   7  -2    1.00    0.50
  12   6  -2    5.60    0.80
  11   6  -2    2.10    0.50
  11   6  -2    1.40    0.60
  10   6  -2   26.60    1.90
  10   6  -2   27.90    2.40
   9   6  -2   23.10    2.30
   9   6  -2   22.30    1.70
   9   6  -2   22.60    2.20
   8   6  -2   14.20    1.30
   8   6  -2   15.30    1.80
   8   6  -2   16.70    2.10
   7   6  -2   35.10    3.00
   7   6  -2   38.80    3.20
   7   6  -2   38.80    3.70
   7   6  -2   36.40    2.40
   7   6  -2   32.90    3.10
   6   6  -2   19.40    2.60
   6   6  -2   19.30    1.50
   6   6  -2   19.30    2.00
   6   6  -2   19.40    2.40
   6   6  -2   18.60    2.20
   6   6  -2   21.10    2.30
  -6  -6   2   19.60    2.10
   5   6  -2   78.69    5.30
   5   6  -2   73.79    5.00
   5   6  -2   81.29    5.90
   5   6  -2   81.09    5.60
  -5  -6   2   71.49    5.20
  -4  -6   2  368.86   19.90
  -3  -6   2   74.49    5.50
  -3  -6   2   73.59    5.10
  -3  -6   2   79.09    5.30
   2   6  -2  117.49   11.80
  -2  -6   2  111.79    6.90
   1   6  -2  141.49   12.90
  -1  -6   2  121.09    7.50
   0   6  -2   30.00    8.00
   0   6  -2   41.20    6.30
   0  -6   2   30.30    2.60
  -1   6  -2  106.09    6.50
  -1   6  -2  113.19   13.70
  -1   6  -2  110.59   10.10
   1  -6   2   93.29    6.10
  -2   6  -2  445.46   22.50
  -2   6  -2  404.16   22.20
  -2   6  -2  430.46   22.50
  -2   6  -2  439.46   26.80
  -2   6  -2  423.86   33.20
  -3   6  -2  427.16   33.20
  -3   6  -2  383.16   20.40
  -3   6  -2  379.96   20.40
  -3   6  -2  380.96   26.90
  -3   6  -2  376.16   20.50
  -4   6  -2  138.19    8.10
  -4   6  -2  132.59   10.70
  -4   6  -2  143.49    8.10
  -4   6  -2  135.99    8.40
  -5   6  -2   13.30    1.70
  -5   6  -2   10.60    1.80
  -5   6  -2   10.80    2.60
  -5   6  -2   13.10    7.30
  -5   6  -2   10.30    1.50
  -6   6  -2   36.90    3.10
  -6   6  -2   39.50    4.30
  -6   6  -2   36.40    3.60
  -6   6  -2   41.80   13.40
  -6   6  -2   35.40    3.10
  -8   6  -2   17.80    2.30
  -8   6  -2   16.20    2.80
  -8   6  -2   25.40   16.00
  -8   6  -2   22.10    2.40
  -9   6  -2  101.09    7.00
  -9   6  -2  105.29    7.10
  -9   6  -2  100.89    9.10
 -10   6  -2   53.09    4.60
 -10   6  -2   44.90    5.30
 -10   6  -2   51.69    4.60
 -11   6  -2   24.80    1.90
 -11   6  -2   23.20    3.80
 -11   6  -2   18.50    2.90
  11  -6   2   20.80    1.70
 -12   6  -2   20.70    1.80
 -12   6  -2   16.50    3.90
 -12   6  -2   22.30    3.30
  12  -6   2   17.40    1.40
  12  -6   2   18.00    1.60
 -13   6  -2   13.30    3.60
 -13   6  -2    8.10    2.50
 -13   6  -2   14.20    1.60
 -13   6  -2   11.60    2.70
  13  -6   2   13.00    1.10
  13  -6   2   12.20    1.30
  13  -6   2   13.70    1.80
 -14   6  -2   28.70    4.40
 -14   6  -2   35.00    6.80
 -14   6  -2   23.90    4.70
 -14   6  -2   29.20    2.50
  14  -6   2   25.70    2.70
  14  -6   2   27.50    1.90
  14  -6   2   27.50    2.10
 -15   6  -2   69.19    4.50
  15  -6   2   71.09    4.00
  15  -6   2   67.69    4.90
  15  -6   2   68.79    4.10
 -16   6  -2   19.60    1.90
  16  -6   2   18.50    1.30
  16  -6   2   18.60    1.50
  16  -6   2   16.00    1.90
 -17   6  -2    2.10    0.70
  17  -6   2    0.80    0.30
  17  -6   2    1.00    0.40
 -18   6  -2   11.40    1.20
  18  -6   2   11.50    0.80
  13   5  -2    3.10    0.50
  12   5  -2    6.60    0.80
  11   5  -2    3.10    0.80
  11   5  -2    3.90    0.70
  10   5  -2    3.00    0.70
  10   5  -2    1.20    0.70
   9   5  -2    7.30    1.50
   9   5  -2    8.80    1.00
   9   5  -2    9.60    1.50
  -9  -5   2    6.20    1.90
   8   5  -2   99.59    6.00
   8   5  -2   95.59    6.10
   8   5  -2   96.69    6.20
   8   5  -2  101.59    5.40
  -8  -5   2   79.49    5.90
   7   5  -2   39.00    2.40
   7   5  -2   37.60    3.50
   7   5  -2   34.70    3.10
   7   5  -2   35.90    3.50
   7   5  -2   30.80    2.90
   7   5  -2   34.20    2.80
   6   5  -2   18.60    2.40
   6   5  -2   18.60    1.90
   6   5  -2   19.50    2.30
   6   5  -2   20.60    2.20
   6   5  -2   17.90    1.50
  -6  -5   2   18.90    2.20
  -5  -5   2  221.48   12.40
  -4  -5   2  373.76   20.60
  -4  -5   2  394.46   20.30
  -4  -5   2  376.76   20.40
  -3  -5   2  706.03   36.80
  -3  -5   2  712.43   37.10
  -3  -5   2  741.63   36.90
   2   5  -2  514.55   30.20
  -2  -5   2  426.56   24.10
   1   5  -2   15.80    3.80
  -1  -5   2   15.00    1.50
   0   5  -2  368.16   27.40
   0   5  -2  422.86   24.90
   0  -5   2  365.86   19.90
  -1   5  -2  508.15   26.40
  -1   5  -2  556.94   32.30
  -1   5  -2  538.15   26.80
  -1   5  -2  528.75   35.60
   1  -5   2  469.35   26.40
  -2   5  -2   43.10    3.20
  -2   5  -2   51.79    9.30
  -2   5  -2   54.49    5.80
  -2   5  -2   48.20    3.40
  -2   5  -2   41.60    3.30
  -3   5  -2 3208.48  156.58
  -3   5  -2 3139.59  156.78
  -3   5  -2 3040.70  169.48
  -3   5  -2 3238.88  156.68
  -4   5  -2  316.27   20.50
  -4   5  -2  402.66   19.50
  -4   5  -2  360.46   19.30
  -4   5  -2  394.06   32.20
  -4   5  -2  385.86   21.90
  -5   5  -2  391.56   19.30
  -5   5  -2  348.97   20.70
  -5   5  -2  372.26   19.30
  -5   5  -2  360.46   19.80
  -5   5  -2  354.86   32.90
  -6   5  -2  103.69    6.20
  -6   5  -2  103.29    6.90
  -6   5  -2   97.89   17.10
  -6   5  -2   96.49    6.70
  -7   5  -2  143.49   23.60
  -7   5  -2  145.39    9.70
  -7   5  -2  158.28    9.00
  -7   5  -2  153.78    9.00
  -8   5  -2   82.99    5.60
  -8   5  -2   79.39    6.30
  -8   5  -2   78.89    5.50
  -8   5  -2   99.49   25.50
  -9   5  -2  581.64   30.80
  -9   5  -2  572.54   30.80
  -9   5  -2  562.34   31.90
  -9   5  -2  655.23   63.09
 -10   5  -2  235.28   14.10
 -10   5  -2  240.48   14.00
 -10   5  -2  235.08   15.30
 -11   5  -2   77.29    4.30
 -11   5  -2   75.79    7.50
 -11   5  -2   62.49    6.60
 -11   5  -2   73.39    6.10
  11  -5   2   64.79    4.00
 -12   5  -2   26.60    2.00
 -12   5  -2   24.70    3.30
 -12   5  -2   17.10    3.60
 -12   5  -2   21.10    3.40
  12  -5   2   27.90    2.50
  12  -5   2   22.70    1.70
  12  -5   2   23.70    1.80
 -13   5  -2   53.89    5.60
 -13   5  -2   61.69    5.80
 -13   5  -2   61.29    4.00
 -13   5  -2   54.69    7.40
  13  -5   2   67.89    4.60
  13  -5   2   57.99    3.60
  13  -5   2   60.29    3.60
 -14   5  -2   10.40    2.80
 -14   5  -2    9.40    2.60
 -14   5  -2   10.10    4.80
  14  -5   2   11.50    1.10
  14  -5   2   14.00    1.90
  14  -5   2   10.30    1.20
 -15   5  -2   51.79    3.60
  15  -5   2   47.80    3.10
  15  -5   2   50.19    3.10
 -16   5  -2   90.89    5.10
  16  -5   2   73.79    4.40
  16  -5   2   75.09    4.40
 -17   5  -2   36.80    2.50
  17  -5   2   33.40    2.10
 -18   5  -2    8.20    0.90
  18  -5   2    9.60    0.70
  14   4  -2   15.90    1.10
  13   4  -2    6.80    0.80
  12   4  -2   25.10    1.80
  11   4  -2   12.50    2.30
  11   4  -2   13.50    1.30
  10   4  -2  108.19    6.70
  10   4  -2  111.29    6.20
   9   4  -2   89.29    5.90
   9   4  -2   72.99    6.60
   9   4  -2   97.69    5.90
  -9  -4   2   83.69    5.80
   8   4  -2   12.40    1.20
   8   4  -2   12.50    1.50
   8   4  -2    9.50    1.60
  -8  -4   2   10.20    1.90
   7   4  -2    9.80    1.40
   7   4  -2    9.00    1.70
   7   4  -2    9.00    0.90
   7   4  -2    9.30    1.30
   7   4  -2    9.20    1.80
  -7  -4   2    9.80    1.60
  -6  -4   2   46.80    3.60
  -5  -4   2  498.75   26.80
  -5  -4   2  499.65   27.00
  -5  -4   2  532.95   26.60
  -4  -4   2   41.20    3.10
  -4  -4   2   40.00    3.30
  -4  -4   2   42.50    3.10
   3   4  -2  471.75   26.80
  -3  -4   2  364.56   21.50
  -3  -4   2  407.06   21.10
  -3  -4   2  388.96   21.20
   2   4  -2  156.88   12.20
  -2  -4   2  135.09    8.00
  -1  -4   2  354.26   18.30
   0   4  -2  587.44   37.40
   0   4  -2  644.34   34.70
   0   4  -2  615.54   31.10
   0  -4   2  589.64   30.80
  -1   4  -2  413.76   20.20
  -1   4  -2  378.56   27.00
  -1   4  -2  379.86   19.90
  -1   4  -2  401.06   20.00
   1  -4   2  369.76   19.90
  -2   4  -2  110.29    6.30
  -2   4  -2  107.49   12.90
  -2   4  -2  112.29    6.50
  -2   4  -2  104.29    6.30
  -2   4  -2  121.19    8.70
  -3   4  -2  878.01   44.70
  -3   4  -2  860.31   44.40
  -3   4  -2  975.60   44.50
  -3   4  -2  865.21   46.40
  -3   4  -2  833.52   54.99
  -4   4  -2  578.04   30.40
  -4   4  -2  614.54   43.20
  -4   4  -2  582.14   29.90
  -4   4  -2  558.04   31.30
  -4   4  -2  624.04   30.00
  -5   4  -2  480.45   25.10
  -5   4  -2  498.55   25.10
  -5   4  -2  476.15   25.70
  -5   4  -2  504.65   40.00
  -6   4  -2  405.36   21.00
  -6   4  -2  379.86   21.50
  -6   4  -2  394.16   20.90
  -6   4  -2  448.06   38.10
  -7   4  -2  455.55   25.30
  -7   4  -2  490.65   24.60
  -7   4  -2  456.15   24.40
  -8   4  -2   39.00    3.30
  -8   4  -2   36.40    3.90
  -8   4  -2   42.00    3.50
  -8   4  -2   65.79   21.90
  -9   4  -2  350.86   23.20
  -9   4  -2  387.76   20.90
  -9   4  -2  374.76   21.30
 -10   4  -2  358.56   21.80
 -10   4  -2  385.36   21.00
 -10   4  -2  372.26   20.60
 -11   4  -2    6.30    1.60
 -11   4  -2    6.50    2.30
 -11   4  -2    6.00    1.10
 -11   4  -2    8.80    1.90
  11  -4   2    8.00    0.90
  11  -4   2    7.10    0.80
 -12   4  -2   22.70    3.20
 -12   4  -2   21.20    3.20
 -12   4  -2   18.30    4.10
 -12   4  -2   30.30    2.10
  12  -4   2   29.80    2.70
  12  -4   2   28.00    1.90
  12  -4   2   24.80    1.90
 -13   4  -2   25.80    5.30
 -13   4  -2   34.90    4.00
 -13   4  -2   37.40    4.30
 -13   4  -2   36.00    2.70
  13  -4   2   36.20    3.20
  13  -4   2   34.20    2.30
 -14   4  -2  112.79    6.20
  14  -4   2   98.39    5.70
  14  -4   2   93.79    5.60
  14  -4   2  102.59    6.60
 -15   4  -2   16.30    1.70
  15  -4   2   13.40    1.20
  15  -4   2    8.90    1.70
  15  -4   2   11.10    1.80
 -16   4  -2   43.40    3.10
  16  -4   2   43.40    2.70
 -17   4  -2    7.30    1.00
  17  -4   2    5.10    0.60
 -18   4  -2   33.10    2.20
  18  -4   2   40.20    2.00
  14   3  -2    0.50    0.30
  13   3  -2   13.90    1.20
  12   3  -2    2.20    0.70
  12   3  -2    3.00    0.60
  11   3  -2    2.20    0.80
  11   3  -2    4.10    0.80
  10   3  -2   47.40    3.00
  10   3  -2   43.20    3.30
  10   3  -2   44.20    3.60
 -10  -3   2   51.49    5.40
 -10  -3   2   46.90    4.10
   9   3  -2    4.60    1.10
   9   3  -2    5.00    1.10
   9   3  -2    5.40    0.80
   9   3  -2    7.10    1.50
  -9  -3   2    3.80    1.20
   8   3  -2   48.50    3.50
   8   3  -2   49.70    4.10
   8   3  -2   49.70    3.50
  -8  -3   2   48.20    3.80
  -7  -3   2   73.09    5.00
  -6  -3   2   94.09    6.90
  -6  -3   2   85.89    6.40
  -5  -3   2   77.69    4.80
  -5  -3   2   71.99    5.00
  -5  -3   2   66.69    5.30
  -4  -3   2  412.06   21.90
  -4  -3   2  426.36   21.70
  -4  -3   2  417.46   21.80
  -3  -3   2  341.87   17.60
  -3  -3   2  334.57   17.70
  -3  -3   2  341.57   17.60
   2   3  -2 3629.64  167.58
  -2  -3   2 2977.60  163.08
   1   3  -2  984.80   49.70
  -1  -3   2  864.11   46.00
   0   3  -2 1935.81   95.19
   0   3  -2 2159.78   98.29
   0   3  -2 1752.22   94.69
   0   3  -2 1906.01  100.69
   0  -3   2 1834.32   94.89
  -1   3  -2 6914.71  340.67
  -1   3  -2 7268.77  340.77
  -1   3  -2 6801.12  347.37
   1  -3   2 6654.23  340.57
  -2   3  -2  653.33   33.80
  -2   3  -2  720.53   33.70
  -2   3  -2  623.34   40.90
  -2   3  -2  675.83   33.60
  -2   3  -2  667.23   35.30
  -3   3  -2 1746.23   91.69
  -3   3  -2 1911.31   92.49
  -3   3  -2 1928.01  102.69
  -3   3  -2 1878.51   91.39
  -3   3  -2 1761.82   91.29
  -4   3  -2  377.06   19.30
  -4   3  -2  390.86   30.70
  -4   3  -2  366.86   19.70
  -4   3  -2  375.36   19.30
  -5   3  -2   34.50    9.60
  -5   3  -2   41.10    2.80
  -5   3  -2   38.30    2.80
  -5   3  -2   43.60    3.30
  -6   3  -2  356.36   18.50
  -6   3  -2  348.37   18.40
  -6   3  -2  383.66   34.80
  -6   3  -2  330.67   19.40
  -7   3  -2  385.86   21.40
  -7   3  -2  407.06   20.90
  -7   3  -2  334.67   40.20
  -7   3  -2  404.66   20.70
  -8   3  -2  752.72   39.90
  -8   3  -2  762.62   40.90
  -8   3  -2  770.42   40.20
   8  -3   2  877.21   72.09
  -9   3  -2   71.89    5.50
  -9   3  -2   74.19    6.20
  -9   3  -2   71.09    5.20
 -10   3  -2   43.40    6.90
 -10   3  -2   40.30    3.80
 -10   3  -2   40.60    4.00
 -11   3  -2   40.60    5.30
 -11   3  -2   43.70    3.10
 -11   3  -2   46.10    4.10
 -11   3  -2   41.70    4.30
  11  -3   2   41.10    2.70
  11  -3   2   44.50    3.50
  11  -3   2   44.00    2.70
 -12   3  -2   16.40    2.70
 -12   3  -2   12.70    1.30
 -12   3  -2   16.00    3.60
  12  -3   2   16.80    2.10
  12  -3   2   14.30    1.20
  12  -3   2   14.20    1.30
 -13   3  -2  863.41   50.19
 -13   3  -2  866.41   46.80
 -13   3  -2  926.01   43.20
 -13   3  -2  877.51   45.90
  13  -3   2  774.62   44.60
  13  -3   2  839.02   42.60
  13  -3   2  811.42   42.40
 -14   3  -2  104.19    5.60
  14  -3   2   84.69    6.00
  14  -3   2   84.19    5.00
  14  -3   2   92.69    5.20
 -15   3  -2    8.00    1.30
  15  -3   2    9.20    1.00
 -16   3  -2   50.29    3.30
  16  -3   2   48.90    3.00
 -17   3  -2   27.10    1.90
  17  -3   2   31.60    1.80
  15   2  -2    9.80    0.80
  14   2  -2    2.60    0.60
  13   2  -2    6.20    0.90
  12   2  -2    0.30    0.40
  11   2  -2  150.68    7.80
  11   2  -2  147.59    8.30
 -11  -2   2  142.79   10.80
 -11  -2   2  127.39    9.00
  10   2  -2  100.19    6.20
  10   2  -2  103.79    6.50
  10   2  -2  103.69    5.80
 -10  -2   2  104.59    8.50
 -10  -2   2   99.69    7.00
   9   2  -2  116.79    7.10
   9   2  -2  121.49    7.30
   9   2  -2  129.29    6.70
  -9  -2   2  120.69    7.80
   8   2  -2   20.60    2.30
  -8  -2   2   23.70    2.40
  -8  -2   2   18.90    3.30
  -7  -2   2   52.09    3.80
  -7  -2   2   49.20    4.60
  -6  -2   2   22.50    2.50
  -6  -2   2   21.10    2.10
  -5  -2   2  137.29    7.70
  -5  -2   2  130.69    8.00
  -4  -2   2  369.66   19.10
  -4  -2   2  368.66   19.30
   3   2  -2   49.20    5.10
  -3  -2   2   37.80    2.70
  -3  -2   2   40.40    2.70
   2   2  -2  108.79    8.20
   1   2  -2  800.52   39.00
  -1  -2   2  661.63   36.30
   0   2  -2   81.29    4.50
   0   2  -2   79.19    4.40
   0   2  -2   91.99    6.20
   0   2  -2   81.99    4.90
   0   2  -2   81.99    7.60
   0  -2   2   83.09    4.50
  -1   2  -2  885.41   48.30
  -1   2  -2  854.71   43.20
  -1   2  -2  885.11   43.10
  -1   2  -2  866.51   43.10
  -1   2  -2  881.81   44.50
   1  -2   2  828.22   43.00
  -2   2  -2   93.79    4.70
  -2   2  -2   79.99    4.60
  -2   2  -2   84.29    9.20
  -2   2  -2   84.29    5.20
  -2   2  -2   80.79    4.80
   2  -2   2   86.99    5.30
  -3   2  -2 6480.95  330.17
  -3   2  -2 6911.11  340.47
  -4   2  -2  104.09    5.70
  -4   2  -2   84.39   15.10
  -4   2  -2   96.09    5.90
  -4   2  -2  100.29    5.60
  -5   2  -2 3007.10  146.99
  -5   2  -2 2866.61  162.88
  -5   2  -2 3040.80  146.79
  -5   2  -2 2933.01  147.29
  -6   2  -2  132.99    7.60
  -6   2  -2  128.89    7.90
  -6   2  -2  128.09    8.10
   6  -2   2  170.18   22.70
  -7   2  -2  429.26   21.80
  -7   2  -2  421.06   22.20
  -7   2  -2  418.36   22.60
   7  -2   2  372.06   38.30
  -8   2  -2  116.59    8.00
  -8   2  -2  122.39    7.30
  -8   2  -2  115.49    7.70
   8  -2   2  106.99   26.80
  -9   2  -2   29.30    3.60
  -9   2  -2   29.90    3.30
  -9   2  -2   28.50    2.90
   9  -2   2   -3.90   19.90
 -10   2  -2   36.60    3.50
 -10   2  -2   37.60    3.90
 -10   2  -2   34.60    4.40
 -11   2  -2   79.19    6.60
 -11   2  -2   85.39    7.50
 -11   2  -2   81.09    4.60
 -11   2  -2   74.99    7.40
  11  -2   2   72.49    4.50
  11  -2   2   78.79    4.50
  11  -2   2   81.59    5.40
 -12   2  -2   28.60    4.00
 -12   2  -2   25.00    1.90
 -12   2  -2   28.80    3.50
 -12   2  -2   21.30    7.40
  12  -2   2   24.60    1.70
  12  -2   2   24.20    1.90
  12  -2   2   25.10    2.60
 -13   2  -2  100.49    8.80
 -13   2  -2  108.79    8.10
 -13   2  -2  119.09    6.40
  13  -2   2  104.79    6.00
  13  -2   2  108.89    6.90
  13  -2   2  100.49    5.70
 -14   2  -2   92.49    5.50
  14  -2   2   87.49    5.10
  14  -2   2   84.29    5.90
 -15   2  -2    2.90    0.90
  15  -2   2    3.50    0.70
 -16   2  -2   19.60    1.70
  16  -2   2   21.30    1.50
  17  -2   2    0.10    0.30
  16   1  -2   29.20    1.70
  15   1  -2   44.80    2.70
  14   1  -2   44.60    2.80
  13   1  -2    1.80    0.60
  12   1  -2  105.99    6.00
  11   1  -2   10.50    1.90
  11   1  -2   11.60    1.30
  11   1  -2    9.90    1.30
 -11  -1   2   12.40    2.20
 -11  -1   2   11.30    2.80
  10   1  -2  165.48    8.80
  10   1  -2  165.88   10.00
  10   1  -2  181.88    9.30
  10   1  -2  175.38    9.70
 -10  -1   2  175.38   10.70
 -10  -1   2  178.58   12.10
   9   1  -2  167.58    8.60
  -9  -1   2  158.18   11.40
  -9  -1   2  157.08    9.70
  -8  -1   2  203.48   11.30
  -8  -1   2  190.88   12.40
   7   1  -2   74.49   14.60
  -7  -1   2   59.99    5.10
  -7  -1   2   67.59    4.50
   6   1  -2  105.99   14.50
  -6  -1   2   80.19    5.30
  -6  -1   2   87.29    5.90
   5   1  -2  105.49   15.50
  -5  -1   2   96.79    5.70
  -5  -1   2   91.29    6.00
   4   1  -2  513.05   33.40
  -4  -1   2  475.45   24.20
  -4  -1   2  448.46   24.50
   3   1  -2  426.46   27.10
  -3  -1   2  371.76   20.00
  -3  -1   2  385.56   19.90
   2   1  -2 7061.39  341.07
  -2  -1   2 6555.24  335.47
   0   1  -2  754.42   41.90
   0   1  -2  771.42   39.30
   0   1  -2  864.01   40.40
   0   1  -2  824.02   39.40
   0  -1   2  880.71   40.50
   0  -1   2  732.53   39.30
   0  -1   2  746.03   39.30
   0  -1   2  770.92   39.40
  -1   1  -2  714.13   35.20
  -1   1  -2  706.83   38.70
  -1   1  -2  715.23   35.10
  -1   1  -2  775.82   35.10
  -1   1  -2  640.94   35.40
   1  -1   2  730.83   35.10
   1  -1   2  675.33   35.10
   1  -1   2  706.93   35.20
  -2   1  -2  819.82   40.90
  -2   1  -2  839.62   41.10
  -2   1  -2  813.62   41.00
  -2   1  -2  852.51   46.90
   2  -1   2  797.02   41.30
  -3   1  -2  630.44   31.10
  -3   1  -2  636.84   39.40
  -3   1  -2  632.64   30.80
   3  -1   2  557.84   38.60
  -4   1  -2  837.62   40.50
  -4   1  -2  841.52   41.00
   4  -1   2  724.03   56.49
  -5   1  -2  349.27   17.90
  -5   1  -2  332.27   17.40
   5  -1   2  307.97   27.80
  -6   1  -2   11.20    1.60
  -6   1  -2   10.50    1.30
   6  -1   2   13.80    8.60
  -7   1  -2  121.59    7.90
  -7   1  -2  123.29    7.20
   7  -1   2  117.59   20.60
  -8   1  -2   38.60    3.60
  -8   1  -2   34.60    3.70
  -8   1  -2   37.30    3.10
   8  -1   2   45.30   16.00
  -9   1  -2  142.39   10.20
  -9   1  -2  159.68   10.10
  -9   1  -2  160.38    9.40
   9  -1   2  149.29   27.30
 -10   1  -2  330.17   19.60
 -10   1  -2  320.47   17.90
 -10   1  -2  325.87   18.90
  10  -1   2  306.47   16.40
 -11   1  -2  262.27   15.10
 -11   1  -2  252.37   16.90
 -11   1  -2  240.68   15.80
  11  -1   2  261.37   13.40
  11  -1   2  277.37   14.40
  11  -1   2  243.48   13.10
 -12   1  -2   33.30    4.60
 -12   1  -2   42.30    2.80
 -12   1  -2   38.10    4.10
  12  -1   2   41.40    3.00
  12  -1   2   46.30    3.60
  12  -1   2   36.50    2.40
 -13   1  -2   12.90    1.50
  13  -1   2   10.20    1.70
  13  -1   2   14.20    1.30
 -14   1  -2   12.40    1.60
  14  -1   2   10.60    1.40
  15  -1   2   10.60    1.10
  16  -1   2    6.40    0.70
  17  -1   2    0.50    0.30
  16   0  -2    6.20    0.70
  15   0  -2   18.40    1.50
  14   0  -2   11.60    1.20
  13   0  -2   44.70    2.90
 -13   0   2   44.00    3.30
  12   0  -2   26.80    2.10
 -12   0   2   28.20    4.10
 -12   0   2   29.00    3.50
  11   0  -2   28.20    1.80
  11   0  -2   29.20    2.40
  11   0  -2   29.90    2.10
  11   0  -2   27.80    2.80
 -11   0   2   31.10    4.00
 -11   0   2   31.80    3.40
  10   0  -2   36.80    2.70
  10   0  -2   33.50    2.10
  10   0  -2   38.90    2.40
 -10   0   2   24.50    4.90
 -10   0   2   36.20    4.00
 -10   0   2   34.90    3.40
  -9   0   2   54.59    5.30
  -9   0   2   43.40    3.80
   8   0  -2   18.90   12.10
  -8   0   2   18.30    2.00
  -8   0   2   20.50    3.00
   7   0  -2  143.19   22.20
  -7   0   2  166.98    9.20
  -7   0   2  156.48   12.00
   6   0  -2   57.89   11.70
  -6   0   2   33.00    2.60
  -6   0   2   31.00    3.00
   5   0  -2  352.76   29.30
  -5   0   2  342.77   18.40
  -5   0   2  339.27   17.80
   4   0  -2  536.55   38.00
   4   0  -2  560.04   28.40
  -4   0   2  566.74   28.30
  -4   0   2  564.74   28.70
   3   0  -2 1810.82   96.29
   3   0  -2 1771.22   87.19
  -3   0   2 1759.92   87.09
  -3   0   2 1689.63   87.59
   2   0  -2   81.39    4.60
   2   0  -2   81.79    8.80
  -2   0   2   81.39    4.60
  -2   0   2   84.49    4.50
   1   0  -2  742.33   35.70
   1   0  -2  703.33   35.70
  -1   0   2  657.53   39.10
  -1   0   2  749.23   35.70
  -1   0   2  736.43   35.70
  -1   0  -2  704.43   34.20
  -1   0  -2  707.23   34.30
   1   0   2  667.03   37.40
  -2   0  -2   75.89    4.30
  -2   0  -2   83.59    4.50
  -2   0  -2   94.19    5.40
   2   0   2   68.59    7.60
  -3   0  -2 1795.22   88.79
  -3   0  -2 1736.63   88.49
   3   0   2 1574.94   94.99
   3   0   2 2038.00   89.99
  -4   0  -2  554.34   28.00
  -4   0  -2  543.15   27.50
   4   0   2  542.55   36.40
  -5   0  -2  354.16   18.30
  -5   0  -2  346.07   18.80
   5   0   2  373.76   28.70
  -6   0  -2   35.10    3.10
  -6   0  -2   34.80    2.60
   6   0   2   32.00   11.90
  -7   0  -2  168.88    9.30
  -7   0  -2  165.28   10.20
   7   0   2  154.28   20.60
  -8   0  -2   24.10    3.10
  -8   0  -2   20.50    2.10
   8   0   2    0.90    9.70
  -9   0  -2   44.50    3.60
  -9   0  -2   38.30    4.70
  -9   0  -2   47.90    4.40
   9   0   2   50.79   14.60
 -10   0  -2   40.00    3.60
 -10   0  -2   42.30    4.40
 -10   0  -2   32.70    5.50
  10   0   2   40.50    3.30
  10   0   2   39.30    2.60
  10   0   2   36.70    2.90
 -11   0  -2   28.60    3.90
 -11   0  -2   29.40    3.20
  11   0   2   28.50    2.40
  11   0   2   28.50    1.80
  11   0   2   31.10    2.80
  11   0   2   29.70    2.10
 -12   0  -2   31.00    3.50
 -12   0  -2   25.30    4.20
  12   0   2   23.50    2.60
  12   0   2   25.40    2.00
  13   0   2   44.20    2.80
  13   0   2   38.10    3.30
  14   0   2    8.80    1.10
  15   0   2   19.50    1.50
  16   0   2    6.00    0.70
  17  -1  -2    0.50    0.30
  16  -1  -2    6.60    0.80
  15  -1  -2   11.60    1.10
 -15   1   2    8.10    1.30
  14  -1  -2   13.50    1.60
 -14   1   2   12.10    1.40
  13  -1  -2   13.10    1.40
 -13   1   2   13.50    1.40
  12  -1  -2   38.90    2.40
  12  -1  -2   47.20    3.40
  12  -1  -2   42.00    3.50
 -12   1   2   40.30    4.80
 -12   1   2   37.70    2.70
 -12   1   2   37.00    4.10
  11  -1  -2  234.08   12.70
  11  -1  -2  255.67   13.00
  11  -1  -2  272.77   14.00
 -11   1   2  253.57   14.80
 -11   1   2  230.98   16.30
 -11   1   2  244.78   15.70
  10  -1  -2  311.47   16.20
 -10   1   2  317.27   19.40
 -10   1   2  319.07   17.80
 -10   1   2  316.27   18.70
   8  -1  -2   49.80   17.60
  -8   1   2   35.90    3.80
  -8   1   2   37.70    3.20
   7  -1  -2  127.29   22.40
  -7   1   2  121.69    8.10
  -7   1   2  123.69    7.30
  -6   1   2    6.50    1.50
  -6   1   2   10.80    1.30
  -5   1   2  322.17   17.50
  -5   1   2  337.77   17.80
   4  -1  -2  762.62   58.59
  -4   1   2  844.02   40.10
  -4   1   2  709.23   51.59
  -4   1   2  846.72   40.60
  -3   1   2  646.94   31.30
  -3   1   2  577.84   40.30
  -3   1   2  638.34   31.70
  -2   1   2  822.32   39.80
  -2   1   2  816.02   47.30
  -2   1   2  748.63   39.70
   1  -1  -2  804.22   36.70
   1  -1  -2  668.63   36.00
  -1   1   2  687.73   36.10
  -1   1   2  834.02   36.90
  -1   1   2  629.14   39.80
   0  -1  -2  760.22   39.70
   0  -1  -2  874.21   41.30
   0   1   2  888.31   41.10
   0   1   2  690.13   41.10
   1   1   2  993.30   50.59
   2   1   2 8269.97  385.66
   2   1   2 7302.87  386.16
  -3  -1  -2  385.26   21.30
   3   1   2  470.15   23.90
   3   1   2  420.16   26.20
  -4  -1  -2  464.65   25.70
  -4  -1  -2  478.85   25.40
   4   1   2  500.45   39.90
   4   1   2  573.94   28.60
  -5  -1  -2   93.39    5.90
  -5  -1  -2   94.49    5.50
   5   1   2  104.99   12.20
  -6  -1  -2   87.79    5.30
  -6  -1  -2   86.19    5.90
   6   1   2   94.39   12.70
  -7  -1  -2   69.49    4.40
  -7  -1  -2   58.29    5.00
   7   1   2   76.89   12.20
  -8  -1  -2  216.48   11.90
  -8  -1  -2  208.28   12.90
  -9  -1  -2  175.38   11.30
  -9  -1  -2  170.18    9.90
   9   1   2  166.38    8.80
   9   1   2  157.78    9.20
   9   1   2  158.58    9.40
 -10  -1  -2  177.98   12.20
 -10  -1  -2  181.18   10.90
  10   1   2  185.48   10.50
  10   1   2  174.38   10.00
  10   1   2  185.78    9.70
 -11  -1  -2   10.50    2.00
 -11  -1  -2    9.50    2.50
  11   1   2   11.50    1.30
  11   1   2   11.10    1.70
  11   1   2   10.70    1.40
  12   1   2  107.39    6.30
  12   1   2  115.59    7.10
  13   1   2    1.20    0.60
  13   1   2    0.70    0.80
  14   1   2   45.90    2.90
  15   1   2   47.10    2.80
  16   1   2   28.10    1.70
  17  -2  -2   -0.20    0.30
  16  -2  -2   20.70    1.50
 -16   2   2   19.30    1.60
  15  -2  -2    3.40    0.70
 -15   2   2    3.60    1.00
  14  -2  -2   85.79    5.20
 -14   2   2   94.79    5.50
  13  -2  -2  102.09    5.90
  13  -2  -2   97.09    5.60
 -13   2   2  102.29    8.10
 -13   2   2  113.89    8.80
 -13   2   2  111.69    6.00
  12  -2  -2   22.40    1.60
  12  -2  -2   24.40    1.80
  12  -2  -2   23.70    2.50
 -12   2   2   19.30    3.40
 -12   2   2   27.50    1.90
 -12   2   2   20.50    4.20
 -12   2   2   21.60    3.20
  11  -2  -2   84.29    5.30
  11  -2  -2   71.19    4.20
  11  -2  -2   78.89    4.40
 -11   2   2   74.69    6.80
 -11   2   2   58.19    6.90
 -11   2   2   79.99    6.40
 -10   2   2   33.40    4.30
 -10   2   2   34.00    3.40
 -10   2   2   40.00    4.00
  -9   2   2   30.50    2.90
  -9   2   2   27.80    3.20
  -9   2   2   26.40    3.60
   8  -2  -2  115.59   27.90
  -8   2   2  113.39    7.00
  -8   2   2  108.99    7.80
   7  -2  -2  351.36   40.60
  -7   2   2  405.76   22.00
  -7   2   2  418.66   21.20
  -6   2   2  132.29    7.40
  -6   2   2  126.09    8.10
  -6   2   2  114.19   18.80
  -5   2   2 2842.62  163.78
  -5   2   2 2945.11  144.79
  -5   2   2 2970.00  145.49
  -4   2   2   85.19   13.20
  -4   2   2   93.29    5.60
  -4   2   2  106.89    6.10
  -4   2   2  102.19    6.10
  -3   2   2 8119.89  350.06
  -3   2   2 6611.14  349.17
  -3   2   2 6484.55  359.46
  -2   2   2   71.79    9.10
  -2   2   2   82.09    4.60
  -2   2   2   80.49    4.40
  -2   2   2   83.39    4.30
   1  -2  -2  872.71   42.40
   1  -2  -2  822.92   42.50
  -1   2   2  864.61   42.60
  -1   2   2  890.81   42.40
  -1   2   2  817.42   47.50
  -1   2   2  868.61   42.50
   0  -2  -2   88.19    4.40
   0  -2  -2   82.59    4.60
   0   2   2   78.59    6.60
   0   2   2   86.39    6.10
   1   2   2  733.73   38.90
   2   2   2  123.59    9.00
   3   2   2   53.89    5.40
  -4  -2  -2  383.96   21.20
   4   2   2  458.45   25.30
  -5  -2  -2  140.99    7.60
  -5  -2  -2  131.79    8.00
  -6  -2  -2   16.60    2.30
  -6  -2  -2   19.10    1.80
  -7  -2  -2   54.19    4.60
  -7  -2  -2   54.49    3.80
  -8  -2  -2   23.70    2.40
   8   2   2   28.50    2.80
  -9  -2  -2  124.99    9.30
  -9  -2  -2  125.29    7.80
   9   2   2  122.09    7.30
   9   2   2  125.89    7.70
   9   2   2  119.59    7.40
   9   2   2  131.39    6.90
 -10  -2  -2  103.89    8.40
 -10  -2  -2  102.49    6.90
  10   2   2  100.39    6.30
  10   2   2  105.09    6.70
  10   2   2  107.79    5.90
 -11  -2  -2  150.88   11.00
 -11  -2  -2  132.39    9.10
  11   2   2  154.18    8.00
  11   2   2  147.89    8.80
  11   2   2  147.09    8.40
  12   2   2    0.40    0.50
  12   2   2   -0.50    0.70
  13   2   2    5.00    0.80
  14   2   2    3.20    0.60
  15   2   2    9.60    0.80
  17  -3  -2   29.80    1.80
 -17   3   2   25.50    2.20
  16  -3  -2   47.40    2.90
  15  -3  -2    9.50    1.00
 -15   3   2    6.60    1.20
  14  -3  -2   92.89    5.10
  14  -3  -2   80.39    4.80
 -14   3   2   91.59    5.30
  13  -3  -2  878.11   43.50
  13  -3  -2  845.42   42.40
  13  -3  -2  795.12   42.20
 -13   3   2  835.52   46.30
 -13   3   2  900.91   46.20
 -13   3   2  742.63   47.90
 -13   3   2  919.81   42.60
  12  -3  -2   14.60    1.30
  12  -3  -2   12.70    1.20
  12  -3  -2   16.40    1.90
 -12   3   2    6.70    3.70
 -12   3   2   13.20    2.40
 -12   3   2   14.60    1.40
 -12   3   2   10.30    2.40
  11  -3  -2   44.60    2.80
 -11   3   2   42.00    5.30
 -11   3   2   46.10    4.20
 -11   3   2   44.10    4.40
 -10   3   2   39.60    4.00
 -10   3   2   40.30    3.80
 -10   3   2   41.70    4.60
  -9   3   2   70.79    5.20
  -9   3   2   69.79    5.40
  -9   3   2   70.69    6.00
  -8   3   2  876.51   69.39
  -8   3   2  722.73   39.80
  -8   3   2  731.43   38.90
  -8   3   2  760.12   39.30
  -7   3   2  388.96   21.60
  -7   3   2  385.76   39.40
  -7   3   2  398.36   20.90
  -7   3   2  400.56   21.10
  -6   3   2  362.46   34.50
  -6   3   2  345.27   18.50
  -6   3   2  356.66   18.70
  -6   3   2  348.57   19.20
  -5   3   2   42.40    9.40
  -5   3   2   37.80    2.80
  -5   3   2   39.30    2.80
  -5   3   2   41.70    3.30
  -4   3   2  440.66   21.40
  -4   3   2  372.56   19.50
  -4   3   2  359.56   20.00
  -4   3   2  359.56   19.40
  -4   3   2  368.56   31.70
  -3   3   2 1845.82   87.99
  -3   3   2 1736.43   99.59
  -3   3   2 1780.62   88.09
  -3   3   2 1737.63   88.39
   2  -3  -2  664.73   34.40
  -2   3   2  752.02   35.90
  -2   3   2  721.83   33.30
  -2   3   2  569.24   40.50
  -2   3   2  641.74   33.30
  -2   3   2  636.04   33.60
   1  -3  -2 6638.84  339.37
   1  -3  -2 6300.37  339.57
  -1   3   2 7098.99  349.77
  -1   3   2 7061.59  339.47
  -1   3   2 7353.36  339.47
   0  -3  -2 1886.11   91.69
   0   3   2 1822.42   95.89
   1   3   2 1017.50   54.09
   2   3   2 3905.61  196.98
   3   3   2  373.56   23.40
  -4  -3  -2  439.86   23.90
   4   3   2  509.25   29.10
  -5  -3  -2   77.99    4.70
  -6  -3  -2   93.89    5.60
  -7  -3  -2   71.89    4.70
  -8  -3  -2   45.60    3.60
   8   3   2   51.79    3.70
   8   3   2   51.69    4.00
   8   3   2   48.40    4.50
   8   3   2   43.10    3.50
   8   3   2   46.20    4.30
   8   3   2   53.79    4.10
  -9  -3  -2    3.50    1.10
  -9  -3  -2    3.70    1.50
   9   3   2    4.10    1.10
   9   3   2    6.10    0.90
   9   3   2    3.90    1.30
   9   3   2    5.50    1.40
   9   3   2    4.40    1.00
 -10  -3  -2   42.20    4.90
 -10  -3  -2   34.20    3.50
  10   3   2   47.10    2.80
  10   3   2   41.80    3.20
  11   3   2    3.70    1.20
  11   3   2    2.90    0.70
  11   3   2    2.20    0.80
  12   3   2    2.40    0.60
  13   3   2   14.40    1.30
  14   3   2    0.80    0.30
  18  -4  -2   39.70    2.00
 -18   4   2   33.30    2.20
  17  -4  -2    5.50    0.60
 -17   4   2    5.10    0.90
  16  -4  -2   41.20    2.60
 -16   4   2   42.40    3.00
  15  -4  -2   13.30    1.40
  15  -4  -2   11.20    1.70
  14  -4  -2   99.19    5.40
  14  -4  -2   93.89    6.10
  14  -4  -2   91.69    5.40
 -14   4   2   99.89    5.80
  13  -4  -2   36.60    3.10
  13  -4  -2   33.40    2.30
 -13   4   2   26.50    4.20
 -13   4   2   31.20    6.20
 -13   4   2   37.80    2.50
 -13   4   2   31.90    4.20
  12  -4  -2   25.40    1.90
  12  -4  -2   31.70    2.70
  12  -4  -2   28.70    2.00
 -12   4   2   26.80    2.10
 -12   4   2   31.00    3.60
 -12   4   2   28.10    3.60
  11  -4  -2    8.30    0.90
  11  -4  -2    8.00    0.90
 -11   4   2    4.10    1.40
 -11   4   2    6.40    0.80
 -11   4   2    6.60    1.80
 -11   4   2    5.90    2.20
 -10   4   2  364.66   21.90
 -10   4   2  379.26   20.90
 -10   4   2  372.06   20.60
  -9   4   2  386.36   22.20
  -9   4   2  405.26   21.20
  -9   4   2  373.36   21.50
  -8   4   2   41.20    3.40
  -8   4   2   53.79   20.20
  -8   4   2   42.40    3.50
  -8   4   2   36.60    4.00
  -7   4   2  464.35   24.30
  -7   4   2  453.15   25.10
  -7   4   2  473.75   24.30
  -6   4   2  384.66   21.50
  -6   4   2  412.56   20.90
  -6   4   2  413.66   37.60
  -6   4   2  393.86   20.90
  -5   4   2  561.34   26.90
  -5   4   2  447.96   39.30
  -5   4   2  490.95   25.10
  -5   4   2  484.65   25.20
  -5   4   2  452.25   27.30
  -4   4   2  579.04   30.60
  -4   4   2  661.53   32.40
  -4   4   2  566.04   30.20
  -4   4   2  576.04   43.50
  -4   4   2  590.94   30.00
  -3   4   2  955.40   45.00
  -3   4   2  877.71   45.10
  -3   4   2  841.22   56.19
  -3   4   2  866.51   45.40
  -3   4   2  948.31   47.60
   2  -4  -2   94.39    5.80
  -2   4   2  107.49    5.80
  -2   4   2  105.59    6.00
  -2   4   2  108.19   12.20
  -2   4   2  109.19    8.30
  -2   4   2  106.89    5.90
   1  -4  -2  352.86   19.80
  -1   4   2  383.96   19.90
  -1   4   2  387.46   26.60
  -1   4   2  397.56   19.90
  -1   4   2  428.46   23.40
  -1   4   2  400.06   20.00
   0  -4  -2  608.14   31.60
   0   4   2  656.53   35.60
   0   4   2  632.24   37.10
  -1  -4  -2  315.67   18.60
   1   4   2  405.46   26.60
   2   4   2  153.88   12.30
   3   4   2  479.85   29.70
  -4  -4  -2   36.60    2.60
  -4  -4  -2   35.50    2.60
  -5  -4  -2  504.35   26.70
  -5  -4  -2  528.05   26.50
  -6  -4  -2   47.80    3.20
  -6  -4  -2   38.60    3.40
  -7  -4  -2    7.50    1.30
   7   4   2    9.70    1.80
   7   4   2   11.70    1.90
   7   4   2    9.30    1.40
   7   4   2   11.50    1.50
   7   4   2   10.00    1.00
  -8  -4  -2    8.80    1.50
   8   4   2   12.80    1.20
   8   4   2   10.10    1.60
   8   4   2    7.80    1.60
   8   4   2   10.50    1.50
   8   4   2   11.30    2.00
   8   4   2   12.90    2.00
  -9  -4  -2   70.49    6.90
   9   4   2   80.99    6.10
   9   4   2   95.39    5.90
  10   4   2  119.69    6.30
  10   4   2  112.49    6.80
  10   4   2  101.49    6.90
  11   4   2   12.10    2.10
  11   4   2   13.20    1.30
  12   4   2   24.90    1.80
  13   4   2    6.30    0.80
  14   4   2   15.20    1.00
  18  -5  -2    9.80    0.70
  17  -5  -2   35.00    2.00
 -17   5   2   30.80    2.40
  16  -5  -2   71.69    4.10
  16  -5  -2   76.89    4.20
 -16   5   2   71.39    4.60
  15  -5  -2   46.20    2.80
  15  -5  -2   44.80    2.90
 -15   5   2   44.60    3.30
  14  -5  -2   11.80    1.20
  14  -5  -2   12.20    1.30
  14  -5  -2   13.70    1.80
 -14   5   2   13.00    1.50
 -14   5   2    3.50    4.60
 -14   5   2    9.10    2.60
 -14   5   2   18.30    3.30
  13  -5  -2   62.29    3.60
  13  -5  -2   58.09    3.70
  13  -5  -2   69.79    4.60
 -13   5   2   50.29    6.90
 -13   5   2   67.89    6.00
 -13   5   2   58.59    3.90
 -13   5   2   50.59    5.50
  12  -5  -2   20.90    3.20
  12  -5  -2   22.40    1.70
  12  -5  -2   18.90    1.60
 -12   5   2   23.80    3.10
 -12   5   2   20.00    3.90
 -12   5   2   25.60    3.40
 -12   5   2   24.00    1.80
  11  -5  -2   66.69    4.10
 -11   5   2   73.29    4.20
 -11   5   2   68.99    7.40
 -11   5   2   69.19    6.80
 -11   5   2   71.79    7.00
 -10   5   2  217.48   14.80
 -10   5   2  239.38   14.00
 -10   5   2  245.08   14.00
  -9   5   2  546.45   31.20
  -9   5   2  583.54   30.10
  -9   5   2  551.34   59.19
  -9   5   2  578.84   30.10
  -8   5   2   80.69    5.60
  -8   5   2   78.89    6.30
  -8   5   2  105.29   20.30
  -8   5   2   79.99    5.60
  -7   5   2  144.99    8.80
  -7   5   2  143.59    9.50
  -7   5   2  152.78   23.00
  -7   5   2  154.78    8.70
  -6   5   2   96.59   17.90
  -6   5   2  100.49    6.10
  -6   5   2  102.39    5.90
  -6   5   2   88.99    6.90
  -6   5   2   95.89    6.60
  -5   5   2  352.86   19.70
  -5   5   2  357.16   21.10
  -5   5   2  368.96   19.20
  -5   5   2  380.56   19.00
  -5   5   2  371.86   34.10
  -4   5   2  404.96   20.10
  -4   5   2  385.76   22.00
  -4   5   2  368.26   20.10
  -4   5   2  405.26   33.60
  -4   5   2  387.46   22.80
  -3   5   2 3194.28  173.18
  -3   5   2 3152.88  159.78
  -3   5   2 3169.78  159.58
  -3   5   2 3193.88  159.38
  -3   5   2 3401.26  163.18
   2  -5  -2   39.20    2.90
  -2   5   2   47.60    3.00
  -2   5   2   45.80    3.20
  -2   5   2   43.00    3.40
  -2   5   2   51.59    5.60
   1  -5  -2  467.75   24.90
  -1   5   2  507.35   33.10
  -1   5   2  500.75   25.10
   0  -5  -2  377.86   20.10
   0   5   2  410.16   25.10
   0   5   2  394.46   26.50
  -1  -5  -2   12.40    1.20
   1   5   2    9.60    3.00
  -2  -5  -2  438.96   23.30
   2   5   2  480.45   29.50
   3   5   2  809.72   47.60
  -4  -5  -2  394.06   21.80
   4   5   2  460.35   29.40
   6   5   2   18.10    2.20
   6   5   2   17.80    2.30
   6   5   2   15.40    1.40
   6   5   2   16.20    1.80
   7   5   2   32.10    3.00
   7   5   2   36.20    3.00
   7   5   2   38.60    3.60
   7   5   2   38.70    2.50
   7   5   2   42.90    3.80
   7   5   2   35.80    3.20
  -8  -5  -2   88.89    7.70
   8   5   2   94.39    6.40
   8   5   2   99.89    6.20
   8   5   2  106.29    7.20
   8   5   2   94.39    6.50
   8   5   2  109.39    7.10
   8   5   2  104.29    5.60
  -9  -5  -2    6.60    2.40
   9   5   2    8.90    1.00
   9   5   2    8.80    1.50
   9   5   2    7.20    1.50
   9   5   2    7.40    1.50
  10   5   2    0.80    0.90
  10   5   2    3.00    0.70
  10   5   2    2.40    0.80
  11   5   2    3.40    0.90
  11   5   2    3.60    0.70
  12   5   2    5.30    0.70
  13   5   2    2.80    0.40
  18  -6  -2   11.20    0.70
 -18   6   2   10.50    1.30
  17  -6  -2    0.80    0.30
 -17   6   2    1.30    0.70
  16  -6  -2   19.40    1.40
  16  -6  -2   18.40    1.50
 -16   6   2   22.60    2.00
  15  -6  -2   73.29    4.30
  15  -6  -2   65.79    4.90
  15  -6  -2   72.09    4.20
 -15   6   2   84.89    4.80
  14  -6  -2   26.10    2.60
  14  -6  -2   29.80    2.10
  14  -6  -2   27.70    2.00
 -14   6   2   35.30    4.80
 -14   6   2   25.30    4.50
 -14   6   2   25.50    5.80
  13  -6  -2   14.50    1.20
  13  -6  -2   14.70    1.90
  13  -6  -2   13.40    1.30
 -13   6   2   14.30    1.50
 -13   6   2    7.20    3.40
 -13   6   2   10.40    2.50
  12  -6  -2   14.90    1.30
  12  -6  -2   18.50    1.50
 -12   6   2   16.60    3.60
 -12   6   2   18.80    1.60
 -12   6   2   17.90    3.40
  11  -6  -2   16.70    1.50
 -11   6   2   21.40    3.00
 -11   6   2   21.60    1.70
 -11   6   2   23.20    3.00
 -11   6   2   22.00    3.90
 -10   6   2   51.79    4.60
 -10   6   2   45.90   21.30
 -10   6   2   52.69    4.50
 -10   6   2   52.59    5.50
  -9   6   2   70.19   22.50
  -9   6   2  111.19    7.30
  -9   6   2   96.89    7.80
  -9   6   2  106.69    7.00
  -8   6   2   22.90    2.50
  -8   6   2   66.19   21.40
  -8   6   2   20.60    3.10
  -8   6   2   27.00    2.60
  -7   6   2   92.49    6.80
  -7   6   2   92.09    5.90
  -7   6   2   83.89   18.80
  -7   6   2   94.89    6.00
  -7   6   2   85.39    7.00
  -6   6   2   36.40    3.00
  -6   6   2   34.50    4.30
  -6   6   2   31.80    3.40
  -6   6   2   62.39   13.60
  -6   6   2   35.60    2.90
  -5   6   2   23.60    9.60
  -4   6   2  146.79   11.20
  -4   6   2  138.19    7.90
  -4   6   2  137.19    8.40
  -4   6   2  141.19    8.10
  -4   6   2  133.19   17.60
  -3   6   2  378.86   20.40
  -3   6   2  366.86   20.10
  -3   6   2  428.46   33.30
  -3   6   2  393.76   24.30
   2  -6  -2  349.47   21.00
  -2   6   2  428.76   21.20
  -2   6   2  454.75   26.40
  -2   6   2  405.36   31.50
   1  -6  -2   90.79    5.80
  -1   6   2  107.29   12.90
  -1   6   2  116.49   10.40
   0  -6  -2   30.70    2.40
   0   6   2   42.80    6.50
   0   6   2   22.60    6.50
  -1  -6  -2  125.39    7.50
   1   6   2  153.88   13.60
  -2  -6  -2  113.69    6.60
   2   6   2  118.69   12.00
  -3  -6  -2   76.69    4.90
  -3  -6  -2   71.09    4.60
   5   6   2   80.99    5.60
   5   6   2   81.39    5.90
   5   6   2   76.59    5.30
   5   6   2   70.49    4.90
   6   6   2   21.30    2.30
   6   6   2   18.20    2.00
   6   6   2   20.50    1.50
   6   6   2   14.80    2.10
   6   6   2   20.60    2.70
   6   6   2   19.90    2.50
   7   6   2   34.10    3.20
   7   6   2   37.20    2.50
   7   6   2   41.50    3.90
   7   6   2   41.80    3.80
   7   6   2   35.60    3.30
   7   6   2   35.20    3.10
  -8  -6  -2   11.70    2.70
   8   6   2   14.40    1.90
   8   6   2   11.30    1.20
   8   6   2   15.10    1.80
   8   6   2   10.10    1.70
   9   6   2   23.70    2.40
   9   6   2   22.40    1.70
   9   6   2   20.50    2.30
   9   6   2   22.50    2.20
  10   6   2   25.80    1.80
  10   6   2   26.30    2.30
  11   6   2    2.60    0.50
  11   6   2    1.60    0.60
  12   6   2    5.30    0.70
 -18   7   2    0.30    0.50
  17  -7  -2   32.00    2.10
  17  -7  -2   32.30    1.90
 -17   7   2   29.70    2.40
  16  -7  -2    8.90    0.90
  16  -7  -2    9.90    1.20
  15  -7  -2   18.70    1.40
  15  -7  -2   16.10    2.00
  15  -7  -2   19.50    1.60
  14  -7  -2    2.70    1.00
  14  -7  -2    2.90    0.70
  14  -7  -2    1.10    0.50
 -14   7   2    0.20    3.40
 -14   7   2   -0.20    2.20
 -14   7   2    0.40    2.00
  13  -7  -2   31.50    2.30
  13  -7  -2   30.60    2.00
 -13   7   2   32.10    4.50
 -13   7   2   24.30    4.10
 -13   7   2   23.20    5.20
 -13   7   2   33.60    2.50
  12  -7  -2   27.00    2.20
  12  -7  -2   32.20    2.20
 -12   7   2   32.90    4.10
 -12   7   2   24.10    4.80
 -12   7   2   32.20    2.40
 -12   7   2   26.60    4.30
  11  -7  -2    9.20    0.90
  11  -7  -2    8.70    1.00
 -11   7   2    8.20    2.50
 -11   7   2    8.60    2.10
 -11   7   2   10.00    1.10
 -11   7   2    5.70    1.70
 -10   7   2   70.29    5.80
 -10   7   2   73.29    6.80
 -10   7   2   72.49    5.70
  -9   7   2   62.09    4.80
  -9   7   2   57.79    4.80
  -9   7   2   26.30   21.70
  -9   7   2   56.39    5.50
  -8   7   2   69.69    5.30
  -8   7   2   66.39    5.90
  -8   7   2   72.59    5.10
  -7   7   2  161.18   12.40
  -7   7   2  181.18   11.40
  -7   7   2  192.48   10.60
  -7   7   2  178.18   10.60
  -6   7   2  150.38   21.80
  -6   7   2  121.59    7.70
  -6   7   2  121.79    8.30
  -6   7   2  129.79    7.70
  -6   7   2  120.79   10.30
  -5   7   2  473.35   40.30
  -5   7   2  429.86   23.40
  -5   7   2  435.76   27.00
  -5   7   2  422.36   23.00
  -5   7   2  431.16   22.80
  -4   7   2  412.06   22.10
  -4   7   2  446.16   27.20
  -4   7   2  426.36   22.60
  -4   7   2  409.76   22.40
  -3   7   2  486.95   26.00
  -3   7   2  543.55   40.80
  -3   7   2  505.45   26.30
  -3   7   2  492.55   31.40
   2  -7  -2  116.49    7.60
  -2   7   2  142.09   12.70
  -2   7   2  138.19    7.70
   1  -7  -2   79.49    5.30
  -1   7   2  113.79   14.40
   0  -7  -2  158.48    9.20
   0   7   2  177.48   15.90
  -1  -7  -2   36.10    2.80
   1   7   2   40.70    7.00
  -2  -7  -2   24.10    2.30
   2   7   2   28.50    5.90
  -3  -7  -2   39.40    3.20
   3   7   2   35.10    7.20
   4   7   2   10.30    2.00
   4   7   2   12.90    1.80
   4   7   2   10.50    1.50
   4   7   2   10.20    1.80
   4   7   2   10.20    1.80
   5   7   2   25.70    2.60
   5   7   2   22.80    2.30
   5   7   2   26.40    1.90
   5   7   2   23.40    2.60
   5   7   2   27.20    2.90
   5   7   2   24.50    3.10
   6   7   2   14.30    1.80
   6   7   2   19.10    2.70
   6   7   2   15.00    2.00
   6   7   2   15.10    2.30
   6   7   2   14.30    2.00
   6   7   2   13.70    1.30
  -7  -7  -2   -0.80    1.90
   7   7   2    2.40    0.50
   7   7   2    2.50    0.90
   7   7   2    2.00    0.80
   7   7   2    0.90    0.90
   7   7   2    1.60    1.00
   8   7   2   20.10    2.30
   8   7   2   18.80    1.50
   8   7   2   16.40    2.20
   8   7   2   19.20    2.10
   9   7   2    3.80    1.00
   9   7   2    3.90    1.00
   9   7   2    3.30    0.60
   9   7   2    3.60    1.00
  10   7   2   23.70    1.60
  10   7   2   24.20    2.10
  11   7   2    8.00    0.70
 -19   8   2    4.90    0.90
  18  -8  -2   17.80    1.30
 -18   8   2   15.90    1.50
  17  -8  -2   94.99    5.10
 -17   8   2   84.39    5.30
  16  -8  -2  106.69    6.20
  16  -8  -2  100.89    6.60
 -16   8   2  126.29    6.70
  15  -8  -2   16.70    2.00
  15  -8  -2   17.50    1.60
  14  -8  -2   10.60    1.70
  14  -8  -2   15.80    1.50
 -14   8   2   11.40    3.90
 -14   8   2   17.40    3.80
 -14   8   2   17.30    3.30
  13  -8  -2   83.49    4.70
  13  -8  -2   86.49    5.00
 -13   8   2   77.79    9.00
 -13   8   2   79.49    7.40
 -13   8   2   91.29    8.00
  12  -8  -2    8.80    1.10
  12  -8  -2    7.50    0.90
 -12   8   2    5.60    2.40
 -12   8   2    6.20    2.80
 -12   8   2    9.60    3.70
 -12   8   2    8.80    1.20
  11  -8  -2   44.70    2.90
 -11   8   2   44.20    4.70
 -11   8   2   53.19   36.40
 -11   8   2   46.70    3.10
 -11   8   2   49.10    5.00
 -11   8   2   45.60    5.80
 -10   8   2   21.70    3.80
 -10   8   2   23.90    2.20
 -10   8   2   29.40    3.20
 -10   8   2   55.89   25.70
 -10   8   2   19.40    3.20
  -9   8   2  204.08   14.10
  -9   8   2  217.58   13.00
  -9   8   2  299.77   40.70
  -9   8   2  219.48   13.30
  -8   8   2   18.70    3.10
  -8   8   2   18.40    2.50
  -8   8   2   15.90    4.00
  -8   8   2   38.60   12.80
  -8   8   2   18.10    2.60
  -7   8   2   27.30    5.10
  -7   8   2   36.70    3.30
  -7   8   2   39.80    3.60
  -7   8   2   33.40    3.90
  -6   8   2  113.49    7.80
  -6   8   2  111.19    7.10
  -6   8   2  116.99    7.50
  -6   8   2  101.49   10.30
  -5   8   2  768.62   39.30
  -5   8   2  778.32   40.00
  -5   8   2  774.82   39.80
  -5   8   2  736.03   44.70
  -4   8   2   43.40   12.90
  -4   8   2   48.00    3.80
  -4   8   2   33.20    3.60
  -4   8   2   38.20    3.20
  -4   8   2   38.80    6.30
  -3   8   2   97.09   16.30
  -3   8   2   82.99    5.60
  -3   8   2   90.49   10.20
  -2   8   2   29.10    9.80
  -2   8   2   24.40    5.50
  -1   8   2   86.49   10.20
  -1   8   2   74.69   12.60
   0   8   2   23.60    5.70
   1   8   2  164.38   16.30
   2   8   2   30.40    3.80
   2   8   2   30.60    5.00
   2   8   2   27.20    6.70
   2   8   2   37.90    3.40
   3   8   2   53.09    4.30
   3   8   2   51.49    4.60
   3   8   2   50.59    3.80
   3   8   2   47.90    4.10
   3   8   2   49.20    3.90
   4   8   2   33.50    3.20
   4   8   2   31.60    2.90
   4   8   2   31.80    2.20
   4   8   2   37.60    3.80
   4   8   2   37.90    3.50
   4   8   2   32.00    3.20
   5   8   2   62.59    5.00
   5   8   2   77.39    5.90
   5   8   2   60.69    4.60
   5   8   2   65.59    3.90
   5   8   2   73.09    5.50
   5   8   2   74.99    5.10
   6   8   2   31.20    3.40
   6   8   2   27.90    2.00
   6   8   2   29.10    2.70
   6   8   2   27.20    3.40
   6   8   2   26.20    2.80
   6   8   2   27.70    2.90
   7   8   2   17.40    1.40
   7   8   2   20.60    2.30
   7   8   2   16.30    2.10
   7   8   2   19.20    2.10
   8   8   2  113.39    6.70
   8   8   2  107.69    5.90
   8   8   2  107.99    6.80
   9   8   2   21.60    1.90
   9   8   2   26.50    2.20
  10   8   2    0.30    0.40
  10   8   2    0.10    0.30
 -19   9   2    2.10    0.50
  18  -9  -2    1.70    0.50
 -18   9   2    1.60    0.70
  17  -9  -2   24.30    1.90
 -17   9   2   24.60    2.10
  16  -9  -2    4.80    0.90
  16  -9  -2    4.70    1.10
 -16   9   2    5.10    1.10
  15  -9  -2   20.10    2.20
  15  -9  -2   21.70    1.90
  14  -9  -2    9.70    1.20
  14  -9  -2    8.20    0.90
 -14   9   2    9.70    3.40
 -14   9   2    3.70    3.30
 -14   9   2    9.20    4.10
  13  -9  -2   77.59    4.40
 -13   9   2   70.89    7.20
 -13   9   2   78.49    7.90
 -13   9   2   72.49    8.70
  12  -9  -2    4.90    0.80
  12  -9  -2    6.20    1.00
 -12   9   2    5.20    2.00
 -12   9   2    6.70    1.10
 -12   9   2   12.20    3.20
 -12   9   2    3.80    2.50
  11  -9  -2  103.39    5.80
  11  -9  -2  102.79    5.90
 -11   9   2  156.68   38.50
 -11   9   2  106.49   11.20
 -11   9   2   99.29    8.40
 -11   9   2  104.49    6.10
  10  -9  -2  143.19    8.00
  10  -9  -2  133.39    7.80
 -10   9   2  145.09    9.80
 -10   9   2  160.88   11.80
 -10   9   2  208.98   41.40
 -10   9   2  163.78   11.40
 -10   9   2  141.99    8.10
  -9   9   2   45.30    4.90
  -9   9   2   46.80    4.30
  -9   9   2   95.59   26.10
  -9   9   2   39.00    4.60
  -8   9   2  146.19    9.70
  -8   9   2  127.19   11.70
  -8   9   2  147.79   10.20
  -8   9   2  151.48    9.30
  -7   9   2   21.10    3.30
  -7   9   2   24.80    2.80
  -7   9   2   19.00    4.90
  -6   9   2   77.79    5.90
  -6   9   2   59.89    8.10
  -6   9   2   66.89    5.10
  -5   9   2  410.86   23.80
  -5   9   2  508.25   45.40
  -5   9   2  418.66   23.70
  -5   9   2  437.26   29.30
  -4   9   2  534.35   29.10
  -4   9   2  547.25   36.20
  -4   9   2  582.74   29.60
  -4   9   2  581.14   48.70
  -3   9   2  106.89   16.00
  -3   9   2  118.09   20.30
  -2   9   2   63.69   13.70
  -2   9   2   53.49    8.40
  -1   9   2  212.38   19.40
   0   9   2   43.10    8.10
   1   9   2  307.97   17.80
   1   9   2  331.77   18.70
   1   9   2  358.46   17.90
   1   9   2  287.87   26.00
   1   9   2  317.97   18.20
   1   9   2  366.76   18.50
  -2  -9  -2   71.89    5.90
   2   9   2   81.09    6.30
   2   9   2   90.19    5.70
   2   9   2   90.69    6.10
   2   9   2   86.79    6.00
   2   9   2   79.69    5.70
   3   9   2   16.80    2.50
   3   9   2   16.60    2.40
   3   9   2   17.40    2.70
   3   9   2   18.50    2.30
   3   9   2   17.10    2.20
   4   9   2   36.40    4.00
   4   9   2   36.60    3.30
   4   9   2   36.20    4.10
   4   9   2   34.40    3.20
   4   9   2   38.00    3.80
   5   9   2   15.40    2.00
   5   9   2   14.00    2.10
   5   9   2   13.10    2.50
   5   9   2   14.80    2.40
   5   9   2   12.70    1.80
   6   9   2   78.49    5.30
   6   9   2   78.79    5.50
   7   9   2    7.20    1.60
   7   9   2    6.60    0.80
   7   9   2    7.80    1.50
   8   9   2  101.59    6.00
   8   9   2   93.39    5.20
   8   9   2  104.19    6.20
   9   9   2    2.00    0.70
  19 -10  -2   15.40    1.10
 -19  10   2   12.70    1.10
  18 -10  -2    0.60    0.40
 -18  10   2    0.90    0.50
  17 -10  -2   21.80    2.00
  17 -10  -2   23.40    1.90
  16 -10  -2   21.70    2.10
  16 -10  -2   23.50    2.00
 -16  10   2   25.40    2.20
  15 -10  -2    2.10    0.70
  14 -10  -2   95.59    5.50
  14 -10  -2   86.69    5.10
 -14  10   2   92.89    5.70
  13 -10  -2   42.70    2.90
  13 -10  -2   40.30    2.70
 -13  10   2   43.30    7.40
 -13  10   2   31.70    5.80
  12 -10  -2   86.89    5.10
  12 -10  -2   89.49    5.20
 -12  10   2   -9.10   52.49
 -12  10   2   92.29    9.20
 -12  10   2   90.79    7.80
 -12  10   2   87.39    5.40
  11 -10  -2  157.38    8.50
  11 -10  -2  153.28    8.60
 -11  10   2  156.58   12.20
 -11  10   2  161.38   11.00
  10 -10  -2   34.60    2.40
  10 -10  -2   36.20    2.50
 -10  10   2   32.80    4.40
 -10  10   2   37.90    2.60
 -10  10   2   33.30    4.80
 -10  10   2   84.69   32.10
   9 -10  -2  270.27   14.90
  -9  10   2  262.67   15.00
  -9  10   2  324.07   18.50
  -9  10   2  316.47   18.50
  -8  10   2   43.00    4.90
  -8  10   2   38.10    4.20
  -7  10   2   34.10    3.60
  -7  10   2   23.80    5.70
  -7  10   2   54.49   18.10
  -6  10   2  390.46   42.00
  -6  10   2  382.86   21.90
  -5  10   2  194.08   18.20
  -5  10   2  242.08   31.20
  -5  10   2  240.78   13.50
  -4  10   2   47.80    8.20
  -3  10   2   66.99   10.20
  -2  10   2   11.00    9.00
  -2  10   2   23.20    6.10
  -1  10   2  167.28    9.80
  -1  10   2  170.38   17.50
  -1  10   2  174.58   10.40
  -1  10   2  167.58   10.60
   0  10   2   42.20    4.00
   0  10   2   42.20    3.80
   0  10   2   38.60    3.20
   0  10   2   31.60    8.20
   1  10   2  265.67   15.20
   1  10   2  271.87   14.70
   1  10   2  254.77   15.10
   1  10   2  269.97   15.70
  -2 -10  -2   20.80    3.10
   2  10   2   26.60    3.30
   2  10   2   25.80    3.10
   2  10   2   27.50    3.00
   2  10   2   27.00    2.70
   3  10   2  927.81   47.40
   3  10   2  909.11   47.90
   3  10   2  906.91   46.70
   3  10   2  922.31   47.60
   4  10   2  112.69    7.70
   4  10   2  113.79    7.40
   4  10   2  104.89    6.80
   5  10   2   56.79    4.80
   5  10   2   51.99    4.00
   5  10   2   55.59    4.40
   6  10   2   18.30    2.20
   6  10   2   19.10    2.10
   7  10   2   34.30    2.70
   7  10   2   32.10    2.80
   8  10   2   19.10    1.80
   9  10   2    2.40    0.50
 -19  11   2    8.40    0.80
  18 -11  -2    6.90    0.90
 -18  11   2    8.60    1.00
  17 -11  -2    1.40    0.70
  17 -11  -2    2.00    0.60
  16 -11  -2    4.40    0.90
  16 -11  -2    3.10    0.90
 -16  11   2    5.30    1.00
  15 -11  -2   12.70    1.20
  15 -11  -2   13.50    1.50
 -15  11   2   16.50    1.70
  14 -11  -2    3.20    0.80
  14 -11  -2    2.50    0.60
  13 -11  -2  140.19    7.70
  13 -11  -2  134.99    7.40
 -13  11   2  133.29    7.70
 -13  11   2  131.89   12.20
 -12  11   2  -40.10   39.90
  11 -11  -2   26.50    2.10
  11 -11  -2   25.30    1.90
 -11  11   2   40.40   31.70
 -11  11   2   22.70    2.00
 -11  11   2   25.60    5.10
  10 -11  -2  210.48   11.10
  10 -11  -2  204.78   11.20
 -10  11   2  199.58   11.20
 -10  11   2  235.18   15.10
   9 -11  -2   64.79    3.70
   9 -11  -2   61.89    3.80
  -9  11   2   67.39    6.60
  -9  11   2   50.79    4.10
  -8  11   2   30.90    7.10
  -8  11   2   56.59   24.60
  -8  11   2   46.70    5.20
   7 -11  -2    7.80    0.90
  -7  11   2    8.90    2.30
  -7  11   2   31.70   17.00
  -7  11   2    8.00    3.90
   6 -11  -2   56.99    4.20
  -6  11   2   53.39    9.00
  -6  11   2   66.09    5.70
  -6  11   2  101.39   21.40
  -5  11   2   17.80    2.70
  -5  11   2   36.50   14.80
  -5  11   2   14.40    4.80
  -4  11   2    9.00    4.30
  -4  11   2    6.40    1.80
  -4  11   2   -3.40    8.80
  -4  11   2    9.80    1.60
  -3  11   2   47.00    8.60
  -3  11   2   45.90    4.10
  -3  11   2   44.50    3.70
  -3  11   2   48.60    4.40
  -3  11   2   33.00   13.30
  -2  11   2  128.89    8.20
  -2  11   2  112.79   15.20
  -2  11   2  125.09    6.60
  -2  11   2  112.59    7.40
  -2  11   2  125.69    8.20
  -2  11   2  111.99    7.60
  -1  11   2  197.98   11.30
  -1  11   2  150.48   18.20
  -1  11   2  195.88   11.50
  -1  11   2  181.98   10.50
  -1  11   2  169.18   10.80
   0  11   2   29.30    3.30
   0  11   2   28.90    2.90
   0  11   2   27.60    2.90
   0  11   2   28.70    3.30
  -1 -11  -2   40.50    4.50
   1  11   2   33.90    3.90
   1  11   2   42.20    5.10
   1  11   2   35.10    4.60
   1  11   2   48.80    5.30
   2  11   2  119.89    8.00
   2  11   2  118.29    7.40
   2  11   2  114.39    7.90
   3  11   2   97.29    6.90
   3  11   2   93.89    6.20
   3  11   2   96.29    6.80
   4  11   2   13.90    1.90
   4  11   2   16.00    2.30
   4  11   2   14.40    2.40
   5  11   2   77.39    5.10
   5  11   2   78.59    5.40
   6  11   2    1.10    0.80
   6  11   2    1.00    0.60
   7  11   2    0.30    0.40
   7  11   2    0.10    0.60
   8  11   2    4.30    0.70
  18 -12  -2    6.90    0.90
 -18  12   2    4.80    0.80
  17 -12  -2    6.20    1.00
  17 -12  -2    6.10    1.00
 -17  12   2    4.60    0.80
  16 -12  -2   25.10    2.10
  16 -12  -2   23.60    2.20
 -16  12   2   29.10    2.10
  15 -12  -2    2.90    0.60
  15 -12  -2    2.00    0.70
 -15  12   2    3.70    0.90
  14 -12  -2    0.60    0.50
  14 -12  -2    0.30    0.40
 -14  12   2    2.50    0.80
  13 -12  -2  117.39    6.50
  13 -12  -2  114.39    6.70
  12 -12  -2   25.10    2.10
  12 -12  -2   24.50    1.90
 -12  12   2   19.10    5.00
 -12  12   2   25.70    2.10
  11 -12  -2   31.60    2.60
  11 -12  -2   36.30    2.50
 -11  12   2   33.10    6.20
 -11  12   2  118.69   41.40
 -11  12   2   31.40    2.40
  10 -12  -2   22.50    1.90
  10 -12  -2   24.40    1.90
 -10  12   2   20.90    3.90
 -10  12   2   23.10    1.90
 -10  12   2   76.59   31.90
   9 -12  -2   15.10    1.40
   9 -12  -2   17.60    2.10
  -9  12   2    9.50    2.90
  -9  12   2   14.00    1.40
   8 -12  -2   23.20    1.90
  -8  12   2   32.20    5.10
  -8  12   2   39.50   22.30
   7 -12  -2   22.00    1.70
  -7  12   2   21.40    2.80
  -7  12   2   41.10   19.10
   6 -12  -2   14.70    1.30
  -6  12   2   16.00    2.70
  -6  12   2   13.00    5.40
  -6  12   2   18.20    2.50
  -6  12   2   40.10   20.30
   5 -12  -2   24.60    1.80
  -5  12   2   34.80   14.80
  -5  12   2   26.70    8.00
  -5  12   2   23.80    2.60
  -5  12   2   24.00    3.30
   4 -12  -2    5.90    0.80
  -4  12   2   -0.30    3.30
  -4  12   2    4.40    1.50
  -4  12   2   15.40   12.00
  -4  12   2    6.90    2.00
  -4  12   2    9.30    1.70
   3 -12  -2    5.70    0.70
  -3  12   2    6.10    1.50
  -3  12   2    2.90    4.30
  -3  12   2    5.80    1.30
  -3  12   2    5.10    1.80
  -2  12   2   92.49    6.50
  -2  12   2   86.09    6.10
  -2  12   2  103.89    7.00
  -1  12   2   11.50    1.90
  -1  12   2   11.90    2.90
   0  12   2   24.50    2.90
   0  12   2   27.50    2.80
   0  12   2   31.90    3.40
   1  12   2   12.40    2.00
   1  12   2   12.80    2.20
   1  12   2   15.40    2.60
   2  12   2   85.19    6.20
   2  12   2   79.89    5.60
   2  12   2   89.29    6.30
   3  12   2    9.20    1.50
   3  12   2    8.50    1.80
   3  12   2   10.40    1.90
   4  12   2   39.10    3.40
   4  12   2   39.60    3.10
   5  12   2   34.40    2.90
   5  12   2   34.30    2.70
   6  12   2   13.30    1.40
   6  12   2   14.50    1.60
  18 -13  -2    3.50    0.70
 -18  13   2    3.50    0.60
  17 -13  -2    4.40    1.00
 -17  13   2    4.80    0.80
  16 -13  -2   14.70    1.50
 -16  13   2   14.70    1.40
  15 -13  -2    8.10    1.10
  15 -13  -2    6.40    0.90
 -15  13   2    7.60    1.10
  14 -13  -2    2.10    0.70
  14 -13  -2    2.20    0.90
 -14  13   2    3.20    0.80
  13 -13  -2   37.10    2.60
  13 -13  -2   37.60    2.80
 -13  13   2   39.10    2.70
 -12  13   2   86.59   38.70
  11 -13  -2   94.99    5.50
  11 -13  -2   89.09    5.30
 -11  13   2  115.69   31.70
 -11  13   2   79.49    9.70
 -11  13   2   92.49    5.30
  10 -13  -2  703.23   36.60
  10 -13  -2  721.43   36.10
 -10  13   2  911.31   84.79
 -10  13   2  658.23   40.20
  -9  13   2   33.20   21.20
  -9  13   2   38.80    3.80
   8 -13  -2   58.59    4.00
  -8  13   2  101.69   38.70
  -8  13   2   73.29    5.40
  -8  13   2   70.99    6.30
  -7  13   2    9.20    2.50
  -7  13   2    3.50   13.00
  -7  13   2    8.60    2.00
   6 -13  -2   27.50    2.10
  -6  13   2   28.30    3.10
  -6  13   2   32.60    3.90
  -6  13   2   57.09   23.10
   5 -13  -2   66.89    3.80
  -5  13   2   54.99    4.50
  -5  13   2   59.59   22.20
  -5  13   2   60.19    5.40
   4 -13  -2   69.99    3.90
  -4  13   2   52.59    6.10
  -4  13   2   60.29    4.80
  -4  13   2   70.89    4.90
   3 -13  -2   39.20    2.60
  -3  13   2   33.50    3.20
  -3  13   2   40.80    3.90
  -2  13   2  138.39    8.80
  -2  13   2  158.68    9.60
  -2  13   2  136.59    9.00
  -1  13   2   96.39    6.90
  -1  13   2  108.79    7.50
  -1  13   2  100.39    6.70
   0  13   2   45.00    4.20
   0  13   2   37.20    3.70
   0  13   2   44.20    3.60
   1  13   2   12.60    2.20
   1  13   2   10.40    3.20
   1  13   2   13.80    2.70
   2  13   2    4.20    1.30
   2  13   2    4.80    1.10
   3  13   2   47.90    3.80
   3  13   2   48.10    3.50
   4  13   2    4.40    0.90
   4  13   2    6.10    1.30
   5  13   2   10.60    1.20
   5  13   2   11.60    1.50
  18 -14  -2   14.30    1.20
 -18  14   2   12.70    1.00
  17 -14  -2    1.30    0.50
  17 -14  -2    0.50    0.50
 -17  14   2    0.60    0.40
  16 -14  -2    2.90    0.80
  15 -14  -2   49.99    3.00
  15 -14  -2   46.90    3.20
  14 -14  -2    9.70    1.20
  14 -14  -2    9.50    1.10
 -14  14   2    9.50    1.10
  13 -14  -2   14.80    1.50
  13 -14  -2   13.90    1.60
 -13  14   2   11.20    1.30
  12 -14  -2   75.99    4.70
  12 -14  -2   74.49    4.90
 -12  14   2   91.69    4.80
  11 -14  -2   75.89    4.60
  11 -14  -2   69.99    4.40
 -11  14   2  151.98   45.00
  10 -14  -2   84.79    4.60
 -10  14   2   74.79    6.80
 -10  14   2   41.10   32.50
 -10  14   2   68.19    5.40
  -9  14   2   48.10   26.50
  -9  14   2   32.90    3.20
  -9  14   2   24.30    3.70
  -8  14   2   28.30   21.80
  -8  14   2   15.60    3.00
  -8  14   2   13.90    2.10
   7 -14  -2    2.60    0.60
  -7  14   2    3.50    1.60
  -7  14   2    9.70   16.70
  -7  14   2    5.40    1.30
   6 -14  -2   12.50    1.20
  -6  14   2   13.50   16.50
  -6  14   2    9.20    1.80
  -6  14   2    9.70    2.50
   5 -14  -2    6.70    0.90
  -5  14   2    4.70    1.70
  -5  14   2    6.10    1.50
   4 -14  -2   78.69    4.70
  -4  14   2   74.59    5.50
  -4  14   2   75.49    6.30
  -4  14   2   94.79    6.10
  -4  14   2   86.79    4.70
  -3  14   2    2.10    1.40
  -3  14   2    2.90    1.20
  -3  14   2    3.10    1.20
  -2  14   2    0.00    0.70
  -2  14   2    0.70    1.20
  -2  14   2    0.60    0.60
  -1  14   2    2.50    1.10
  -1  14   2   -0.20    1.60
  -1  14   2    0.70    1.20
   0  14   2    6.80    1.80
   0  14   2    9.70    1.60
   1  14   2   11.30    2.00
   1  14   2   10.20    1.60
   2  14   2   19.70    1.90
   2  14   2   17.80    2.10
   3  14   2   31.70    2.40
   3  14   2   28.90    2.50
   4  14   2   40.30    2.80
   4  14   2   43.50    2.70
  17 -15  -2    9.60    1.30
  17 -15  -2    8.10    1.00
  16 -15  -2   46.40    3.10
 -15  15   2   23.70    1.60
  14 -15  -2   10.60    1.10
  14 -15  -2   11.40    1.30
  13 -15  -2    3.80    0.70
  13 -15  -2    4.70    1.00
  12 -15  -2    6.30    1.00
  12 -15  -2    8.00    1.10
 -12  15   2    8.50    2.40
 -11  15   2   57.89   31.30
 -11  15   2   33.20    4.10
  10 -15  -2   40.80    2.80
 -10  15   2   45.10    4.00
  -9  15   2   23.30   26.60
  -9  15   2   35.50    3.20
  -8  15   2   11.10    2.50
  -8  15   2   46.20   26.00
  -8  15   2   11.10    1.80
   7 -15  -2   16.50    1.40
  -7  15   2   15.30    2.20
  -7  15   2   16.10    2.80
  -7  15   2    7.50   25.10
   6 -15  -2   16.00    1.30
  -6  15   2   10.10    1.80
  -6  15   2   11.90    2.40
  -5  15   2    1.60    1.10
  -5  15   2    4.10    1.20
  -4  15   2    9.60    2.10
  -4  15   2    5.80    2.20
  -3  15   2    1.50    0.90
  -3  15   2    1.10    1.10
  -2  15   2    5.10    1.30
  -2  15   2    4.30    1.50
  -1  15   2   39.50    3.90
  -1  15   2   47.30    3.50
   0  15   2   19.50    2.00
   0  15   2   16.70    2.20
   1  15   2    4.30    1.10
   1  15   2    6.80    1.20
   2  15   2   -0.10    0.60
   2  15   2    0.20    0.40
  17 -16  -2   19.80    1.60
  17 -16  -2   26.30    1.70
 -17  16   2   24.70    2.40
  16 -16  -2    5.60    0.80
 -15  16   2   23.90    3.10
  14 -16  -2   17.90    1.60
  13 -16  -2   43.60    3.00
  13 -16  -2   43.40    2.80
  12 -16  -2   36.00    2.40
 -12  16   2   30.70    3.80
  11 -16  -2   68.39    4.10
  10 -16  -2   15.80    1.50
 -10  16   2   17.10    2.00
 -10  16   2   18.70    2.90
  -8  16   2   69.09    5.50
  -8  16   2   56.49    4.40
  -7  16   2    4.40    1.20
  -7  16   2    3.10    1.40
  -7  16   2    5.50    1.00
  -6  16   2   19.50    2.70
  -6  16   2   21.20    2.30
  -5  16   2    3.70    1.10
  -5  16   2    3.10    1.40
  -4  16   2   17.10    2.00
  -4  16   2   18.30    2.50
  -3  16   2    9.80    1.90
  -3  16   2   11.30    1.60
  -2  16   2    3.00    1.30
  -2  16   2    3.20    0.90
  -1  16   2   46.20    3.00
  -1  16   2   33.90    3.10
   0  16   2    3.30    0.90
   0  16   2    5.10    0.90
   1  16   2    0.50    0.50
   1  16   2    0.50    0.50
 -16  17   2    6.40    1.40
  15 -17  -2   -0.50    0.30
 -15  17   2   -0.80    0.70
  14 -17  -2   25.00    1.90
 -14  17   2   26.80    3.00
 -13  17   2   19.40    2.80
 -12  17   2   37.70    3.70
 -11  17   2    5.00    1.60
 -10  17   2   23.80    3.00
  -9  17   2   58.49    4.70
  -9  17   2   53.99    3.90
  -8  17   2   34.10    3.60
  -8  17   2   44.30    3.20
  -7  17   2   18.40    2.40
  -7  17   2   23.70    2.80
  -6  17   2    0.10    0.80
  -6  17   2    1.30    1.10
  -5  17   2    5.50    1.40
  -5  17   2    6.20    1.20
  -4  17   2    5.70    1.10
  -4  17   2    3.60    1.30
  -3  17   2    0.10    0.50
  -3  17   2    1.00    0.80
  -2  17   2    8.80    1.10
  -1  17   2   16.30    1.60
 -14  18   2   30.80    2.70
 -13  18   2    9.10    1.70
 -12  18   2    8.90    1.70
 -11  18   2    3.50    1.10
 -11  18   2    1.40    0.60
 -10  18   2   31.20    2.90
  -9  18   2   15.50    2.10
  -8  18   2    1.80    0.90
  -6  18   2    4.00    0.90
  -6  18   2    5.10    1.20
  -5  18   2    1.70    0.60
  -4  18   2   13.90    1.50
  -4  18   2   12.90    1.20
 -11  19   2    7.70    1.40
 -10  19   2    5.90    1.20
  -9  19   2   15.70    1.70
  -8  19   2    9.40    1.60
  -8  19  -3   13.20    1.40
  -9  19  -3    4.20    0.90
 -10  19  -3    8.20    1.30
 -11  19  -3    1.20    0.60
  -4  18  -3    4.00    0.80
  -4  18  -3    2.80    0.80
  -5  18  -3    0.30    0.50
  -5  18  -3    1.20    0.70
  -6  18  -3    0.80    0.70
  -6  18  -3    0.60    0.70
  -7  18  -3   11.80    1.50
  -7  18  -3   15.00    1.80
  -8  18  -3    4.80    1.30
  -8  18  -3    3.80    0.90
  -9  18  -3   13.90    1.90
  -9  18  -3   15.50    1.70
 -10  18  -3    9.00    1.10
 -10  18  -3    8.80    1.60
 -12  18  -3    6.10    1.00
 -12  18  -3    4.10    1.10
 -13  18  -3    8.90    1.70
 -13  18  -3    6.20    1.10
 -14  18  -3   27.00    2.00
  -1  17  -3    2.10    0.60
  -1  17  -3    1.80    0.60
  -2  17  -3    4.50    1.00
  -2  17  -3    6.40    1.30
  -3  17  -3    0.30    0.60
  -3  17  -3    0.60    0.60
  -4  17  -3    2.90    0.90
  -4  17  -3    2.90    1.00
  -5  17  -3    1.00    1.00
  -5  17  -3    0.80    1.10
  -6  17  -3   12.20    1.70
  -6  17  -3   12.40    2.00
  -7  17  -3   48.30    4.10
  -7  17  -3   48.20    3.70
  -8  17  -3   21.40    2.10
  -8  17  -3   15.20    2.40
  -9  17  -3   41.90    3.70
  -9  17  -3   34.90    2.70
 -10  17  -3   20.10    2.00
 -10  17  -3   14.60    2.40
 -11  17  -3    5.50    1.10
 -11  17  -3    3.90    1.40
 -12  17  -3    3.40    1.40
 -13  17  -3    2.30    1.20
 -15  17  -3    2.00    1.00
  15 -17   3    0.90    0.40
  16 -17   3   10.70    1.00
   1  16  -3   10.30    1.10
   1  16  -3    8.90    1.00
   0  16  -3    1.80    1.00
   0  16  -3    3.40    0.80
  -1  16  -3   29.20    2.30
  -1  16  -3   23.10    2.40
  -2  16  -3    0.80    0.80
  -2  16  -3    0.80    0.90
  -3  16  -3    8.00    1.80
  -3  16  -3   10.00    1.70
  -4  16  -3   16.10    2.00
  -4  16  -3   11.90    2.10
  -5  16  -3    8.70    2.00
  -5  16  -3   10.20    1.70
  -6  16  -3   11.50    1.20
  -6  16  -3   10.10    2.10
  -7  16  -3    4.50    1.00
  -7  16  -3    4.00    1.40
  -8  16  -3   76.29    5.30
  -8  16  -3   81.99    6.20
  -9  16  -3   78.49    5.90
  -9  16  -3   59.19    4.60
 -10  16  -3   15.50    2.60
 -10  16  -3   14.20    1.90
 -11  16  -3   57.59    4.10
 -12  16  -3   28.00    3.10
 -13  16  -3   31.30    3.50
  13 -16   3   25.30    2.10
  14 -16   3    9.80    1.20
  15 -16   3   12.00    1.20
  16 -16   3    4.10    0.70
   2  15  -3    1.50    0.60
   2  15  -3    0.80    0.60
   1  15  -3   11.50    1.40
   1  15  -3   11.70    1.60
   0  15  -3   55.39    4.30
   0  15  -3   62.99    4.10
  -1  15  -3  162.18    9.10
  -1  15  -3  149.49    9.40
  -2  15  -3    9.20    1.70
  -2  15  -3    7.30    1.80
  -3  15  -3    3.00    1.50
  -3  15  -3    3.10    1.10
  -4  15  -3   16.50    2.80
  -4  15  -3   15.50    2.60
  -5  15  -3   10.60    1.90
  -5  15  -3   13.00    2.40
  -5  15  -3   15.70    1.60
  -6  15  -3   36.40    2.60
  -6  15  -3   27.40    3.40
  -6  15  -3   29.40    2.90
  -7  15  -3   48.50   26.80
  -7  15  -3   49.40    3.90
  -7  15  -3   43.00    4.50
   7 -15   3   51.19    3.20
  -8  15  -3   58.59    4.70
  -8  15  -3   60.99    5.50
  -8  15  -3   39.20   21.70
   8 -15   3   70.09    3.90
  -9  15  -3   71.89    6.30
  -9  15  -3   80.09    5.60
  -9  15  -3   25.40   26.00
   9 -15   3   87.39    4.80
 -11  15  -3   76.79    6.40
 -11  15  -3   73.09    5.20
 -11  15  -3  102.89   37.50
  11 -15   3   64.99    4.10
  11 -15   3   60.99    4.20
  13 -15   3    3.90    0.80
  13 -15   3    4.90    0.90
 -14  15  -3    6.60    0.80
  14 -15   3    7.60    1.10
 -15  15  -3   59.69    3.50
  15 -15   3   63.39    4.70
 -16  15  -3   24.60    2.10
  16 -15   3   30.30    2.10
  17 -15   3    7.40    1.00
   4  14  -3    6.80    1.10
   4  14  -3    9.50    1.10
   3  14  -3    0.80    0.70
   3  14  -3    1.90    0.70
   2  14  -3   10.20    1.60
   2  14  -3    8.50    1.50
   1  14  -3    7.80    1.60
   1  14  -3    6.50    1.40
   0  14  -3    4.40    1.20
   0  14  -3    3.60    1.30
  -1  14  -3    5.30    1.90
  -2  14  -3   10.50    2.10
  -2  14  -3   10.40    1.80
  -3  14  -3   72.19    5.60
  -3  14  -3   63.99    4.90
  -4  14  -3   30.60    2.20
  -4  14  -3   24.10    3.30
  -4  14  -3   35.50    3.20
  -5  14  -3   46.60    3.20
  -5  14  -3   41.00    3.70
  -5  14  -3   43.40    4.40
   5 -14   3   47.30    3.00
  -6  14  -3   28.10   18.20
  -6  14  -3   44.00    4.60
  -6  14  -3   40.60    3.70
   6 -14   3   52.19    3.10
  -7  14  -3   26.70    3.60
  -7  14  -3   25.10   20.30
  -7  14  -3   23.10    2.90
   7 -14   3   34.30    2.20
  -8  14  -3   99.19    7.10
  -8  14  -3  101.79   30.10
  -8  14  -3   92.19    7.60
   8 -14   3  110.99    5.90
  -9  14  -3   17.00    2.70
  -9  14  -3   19.30   21.90
 -10  14  -3  -19.20   23.00
 -11  14  -3    3.70   31.00
 -11  14  -3   19.10    1.60
  11 -14   3   18.80    1.60
  11 -14   3   14.90    1.70
 -12  14  -3  228.18   92.59
 -12  14  -3  285.27   14.70
  12 -14   3  286.97   15.00
  12 -14   3  279.27   14.70
 -13  14  -3    6.10    0.90
  13 -14   3    3.80    1.10
  13 -14   3    4.50    1.00
 -14  14  -3    5.20    0.90
  14 -14   3    4.90    1.00
 -15  14  -3  142.79    8.10
  15 -14   3  159.08    8.40
 -16  14  -3    1.10    0.50
  16 -14   3    1.90    0.70
 -17  14  -3    0.50    0.40
  17 -14   3    1.50    0.60
  17 -14   3    1.00    0.60
 -18  14  -3    6.40    1.00
  18 -14   3    5.80    0.80
   5  13  -3    1.70    0.70
   5  13  -3    2.20    0.70
   4  13  -3   -0.40    0.50
   4  13  -3    0.20    0.60
   3  13  -3   24.60    2.50
   3  13  -3   24.40    2.30
   2  13  -3    4.00    1.10
   2  13  -3    3.00    1.10
   1  13  -3    3.40    1.70
   1  13  -3    2.10    1.30
   0  13  -3   30.30    3.00
   0  13  -3   32.20    3.40
  -1  13  -3  596.94   36.00
  -1  13  -3  734.43   36.70
  -1  13  -3  746.13   36.00
  -2  13  -3   55.79    4.80
  -2  13  -3   53.69    4.20
  -2  13  -3   48.70    4.20
  -3  13  -3   17.40    2.60
  -3  13  -3   16.70    1.60
  -3  13  -3   11.80    2.00
  -4  13  -3  172.48    9.20
   4 -13   3  156.48    8.80
  -5  13  -3  146.69    8.80
  -5  13  -3  179.28   34.40
  -5  13  -3  124.79    9.30
   5 -13   3  143.39    7.70
  -6  13  -3   19.80    2.60
  -6  13  -3   16.30   21.00
  -6  13  -3   19.70    3.20
   6 -13   3   21.60    1.70
  -7  13  -3   77.99    6.70
  -7  13  -3   86.49   27.00
  -7  13  -3   82.39    6.30
   7 -13   3   91.69    5.00
  -8  13  -3  183.08   13.50
  -8  13  -3  290.47   43.50
  -8  13  -3  184.98   12.80
   8 -13   3  199.38   10.40
  -9  13  -3   40.60   26.30
  -9  13  -3   33.40    2.30
  -9  13  -3   23.70    4.80
 -10  13  -3  175.98    9.70
  10 -13   3  149.79    8.70
 -11  13  -3   33.30   31.90
 -11  13  -3   54.09    8.40
 -11  13  -3   48.40    3.00
  11 -13   3   40.70    2.90
  11 -13   3   37.70    3.00
 -12  13  -3    8.60    1.10
 -12  13  -3   -1.80   55.29
  12 -13   3    9.10    1.20
  12 -13   3    8.40    1.10
 -13  13  -3   34.80    2.50
  13 -13   3   32.20    2.30
  13 -13   3   31.40    2.50
 -14  13  -3    6.30    1.40
  14 -13   3    8.60    1.20
  14 -13   3    6.80    1.10
 -15  13  -3    9.30    1.20
  15 -13   3    8.80    1.20
 -16  13  -3   13.80    1.40
  16 -13   3   12.60    1.40
 -17  13  -3    3.40    0.80
 -18  13  -3    1.70    0.50
  18 -13   3    1.00    0.50
  18 -13   3    0.90    0.50
   6  12  -3    0.50    0.50
   6  12  -3    0.70    0.50
   5  12  -3    6.80    1.20
   5  12  -3    6.10    1.30
   4  12  -3   11.30    1.80
   4  12  -3   12.40    1.70
   3  12  -3    1.30    0.90
   3  12  -3    2.00    0.90
   2  12  -3  306.27   17.20
   2  12  -3  307.47   16.80
   1  12  -3   10.10    2.20
   1  12  -3   13.60    2.00
   1  12  -3   11.30    2.10
   0  12  -3   14.20    2.10
   0  12  -3   12.70    2.10
   0  12  -3   13.70    2.40
   0 -12   3    9.70    3.10
  -1  12  -3    9.70    1.80
  -1  12  -3    6.70    1.80
  -2  12  -3   24.70    2.70
  -2  12  -3   28.20    2.00
  -2  12  -3   29.10    3.30
  -2  12  -3   30.40    2.90
  -3  12  -3    4.60    1.20
  -3  12  -3    4.80    1.30
  -3  12  -3    4.10    1.60
  -3  12  -3    6.00    1.10
   3 -12   3    3.90    0.70
  -4  12  -3   38.80   18.10
  -4  12  -3   34.20    3.30
  -4  12  -3   36.00    3.80
   4 -12   3   31.50    2.30
  -5  12  -3  144.89    8.60
  -5  12  -3  147.49   27.80
  -5  12  -3  123.79    8.90
   5 -12   3  118.19    7.00
  -6  12  -3    3.90    1.60
  -6  12  -3    4.30    1.40
  -6  12  -3    3.30   13.10
   6 -12   3    2.40    0.60
  -7  12  -3   79.69    7.20
  -7  12  -3  138.19   34.80
   7 -12   3   68.59    4.30
  -8  12  -3    7.10    3.10
  -8  12  -3    5.80   13.90
  -9  12  -3   58.59   23.50
  -9  12  -3   56.99    6.90
  -9  12  -3   55.39    3.40
   9 -12   3   50.39    3.50
   9 -12   3   51.79    3.30
 -10  12  -3   16.90   22.00
 -10  12  -3    7.10    3.10
  10 -12   3    5.30    1.00
  10 -12   3    6.40    0.90
 -11  12  -3    9.20    3.80
 -11  12  -3    9.10    1.20
 -11  12  -3   55.99   26.40
 -12  12  -3   52.29   36.00
 -12  12  -3   10.50    4.10
  12 -12   3   10.40    1.20
  12 -12   3   10.90    1.30
 -13  12  -3  635.24   32.30
  13 -12   3  617.84   32.10
  13 -12   3  654.93   32.40
 -14  12  -3    9.20    1.30
  14 -12   3    9.70    1.30
  14 -12   3    9.90    1.10
 -15  12  -3    4.30    0.90
  15 -12   3    5.10    1.00
 -16  12  -3   22.20    1.80
  16 -12   3   15.20    1.90
  16 -12   3   20.10    1.80
 -17  12  -3    2.50    0.70
  17 -12   3    0.90    0.50
  17 -12   3    1.90    0.60
 -18  12  -3    1.70    0.50
  18 -12   3    0.40    0.50
  18 -12   3    1.10    0.50
   8  11  -3    1.60    0.70
   7  11  -3    2.10    0.60
   6  11  -3    2.10    0.80
   6  11  -3    2.00    0.70
   5  11  -3    4.10    1.10
   5  11  -3    4.20    1.10
   4  11  -3   68.29    4.80
   4  11  -3   73.39    5.50
   3  11  -3   15.40    2.30
   3  11  -3   17.60    2.50
   3  11  -3   13.00    2.00
   2  11  -3   44.90    4.00
   2  11  -3   39.40    3.50
   2  11  -3   37.80    3.80
  -2 -11   3   34.20    4.50
   1  11  -3    3.50    1.50
   1  11  -3    3.60    1.30
  -1 -11   3    0.40    1.80
   0  11  -3    8.00    1.90
   0  11  -3    5.70    1.50
   0  11  -3   10.30    1.60
  -1  11  -3   20.80    2.40
  -1  11  -3   21.50    2.50
  -1  11  -3   17.90    2.50
  -2  11  -3    9.20    1.60
  -2  11  -3    9.30    1.90
  -2  11  -3    7.90    1.70
  -3  11  -3   22.00    3.70
  -3  11  -3   20.70   10.50
  -4  11  -3   40.20   16.50
  -4  11  -3   30.30    3.30
  -5  11  -3   68.09   19.60
  -5  11  -3   44.50    4.40
  -6  11  -3   21.20    3.70
  -6  11  -3   42.30   16.70
   6 -11   3   14.50    1.30
  -7  11  -3   63.29   21.00
  -7  11  -3   37.60    4.90
  -7  11  -3   38.40    4.80
   7 -11   3   38.90    2.50
  -8  11  -3   12.70    2.90
  -8  11  -3    5.90    2.40
  -8  11  -3    8.80    1.10
   8 -11   3   10.40    1.10
  -9  11  -3   21.30    3.90
  -9  11  -3   27.00    4.30
  -9  11  -3   25.50    1.90
   9 -11   3   22.60    1.80
   9 -11   3   22.40    1.90
 -11  11  -3   46.20   24.80
 -11  11  -3    7.70    3.30
  11 -11   3    7.90    1.10
  11 -11   3    8.60    1.00
 -12  11  -3   10.10    1.70
 -12  11  -3   61.99   40.20
 -12  11  -3    4.40    2.80
 -12  11  -3   14.10    3.10
  12 -11   3    9.60    1.50
 -13  11  -3   45.10    8.10
 -13  11  -3   45.50    7.00
  13 -11   3   47.20    3.20
  13 -11   3   45.00    3.00
 -14  11  -3   71.69    4.60
  14 -11   3   72.49    4.30
  14 -11   3   75.79    4.60
 -15  11  -3   21.60    2.00
  15 -11   3   22.70    2.10
 -16  11  -3   12.30    1.40
  16 -11   3   12.70    1.40
  16 -11   3   10.40    1.50
 -17  11  -3   15.80    1.60
  17 -11   3   18.00    1.80
  17 -11   3   19.30    1.70
 -18  11  -3   16.50    1.40
  18 -11   3   16.90    1.40
  18 -11   3   13.70    1.40
 -19  11  -3   23.20    1.60
  19 -11   3   23.40    1.60
   8  10  -3    6.30    1.10
   7  10  -3    1.20    0.80
   7  10  -3    1.00    0.60
   6  10  -3   18.60    2.10
   6  10  -3   19.70    2.10
   5  10  -3    3.90    1.20
   5  10  -3    4.60    1.20
   4  10  -3    1.60    0.90
   4  10  -3    2.40    1.20
   4  10  -3    1.40    0.90
   3  10  -3  137.29    8.20
   3  10  -3  126.09    8.50
   3  10  -3  141.79    8.60
  -3 -10   3  109.69    8.40
   2  10  -3    7.00    1.70
   2  10  -3    6.00    1.40
   2  10  -3    6.10    1.60
   1  10  -3    2.00    1.10
   1  10  -3    2.80    1.50
   1  10  -3    1.50    1.00
   1  10  -3    2.10    1.00
   0  10  -3   53.79    3.90
   0  10  -3   48.60    4.40
   0  10  -3   49.70    4.20
   0  10  -3   43.60    3.90
  -1  10  -3  103.49    6.60
  -1  10  -3   99.49    6.90
  -1  10  -3  108.09    7.30
  -2  10  -3    0.80    2.10
  -3  10  -3   57.89    9.10
  -3  10  -3   89.99   18.60
  -4  10  -3  116.59   21.20
  -4  10  -3   73.79   10.20
  -4  10  -3   71.79    5.80
  -5  10  -3   44.40    7.50
  -5  10  -3   41.10    4.10
  -5  10  -3   41.60    4.40
  -6  10  -3    2.30    1.40
  -6  10  -3    4.80    1.90
  -7  10  -3   53.89   19.70
  -7  10  -3   21.00    3.60
  -7  10  -3   21.90    3.20
  -8  10  -3   15.70    3.20
  -8  10  -3   18.20    3.00
   8 -10   3   17.40    1.90
  -9  10  -3    0.20    1.90
  -9  10  -3    5.50    2.40
 -10  10  -3   45.00    3.00
 -10  10  -3   42.90    5.40
 -10  10  -3   43.60   21.40
 -10  10  -3   42.80    4.70
  10 -10   3   40.40    2.90
  10 -10   3   41.70    2.70
 -11  10  -3   11.90    3.30
 -11  10  -3   20.70    3.90
  11 -10   3   20.00    1.60
  11 -10   3   19.30    1.60
 -12  10  -3   24.00    4.70
 -12  10  -3   30.60    4.60
 -12  10  -3   23.90    4.90
  12 -10   3   28.50    2.20
  12 -10   3   27.80    2.00
 -13  10  -3   25.30    2.10
 -13  10  -3   13.60    4.20
 -13  10  -3   16.10    5.00
 -13  10  -3   14.80    3.50
  13 -10   3   18.90    1.80
  13 -10   3   20.00    1.60
  14 -10   3   28.60    2.00
  14 -10   3   30.30    2.40
 -15  10  -3   17.10    1.90
  15 -10   3   19.30    1.80
 -16  10  -3   16.40    1.70
  16 -10   3   13.60    1.50
  16 -10   3   13.30    1.70
 -17  10  -3   59.89    4.10
  17 -10   3   69.79    4.10
  17 -10   3   72.59    4.80
 -18  10  -3    5.10    0.80
  18 -10   3    4.50    0.90
  18 -10   3    5.80    0.80
 -19  10  -3    1.90    0.50
   9   9  -3    1.80    0.60
   8   9  -3    9.30    1.40
   8   9  -3   11.50    0.90
   8   9  -3   11.00    1.60
   7   9  -3  122.99    6.60
   7   9  -3  128.59    7.70
   7   9  -3  126.89    7.50
   6   9  -3  107.19    6.80
   6   9  -3  105.39    6.60
   5   9  -3    4.20    1.10
   5   9  -3    4.80    1.40
   4   9  -3   39.20    4.00
   4   9  -3   41.80    5.10
   4   9  -3   37.10    3.40
   3   9  -3   69.09    5.70
   3   9  -3   73.89    5.40
   3   9  -3   66.99    5.30
   3   9  -3   72.59    5.00
  -3  -9   3   63.69    5.50
   2   9  -3   23.70    2.50
   2   9  -3   25.20    3.10
   2   9  -3   24.20    2.80
   2   9  -3   23.20    2.70
  -2  -9   3   20.50    3.20
   1   9  -3    4.90    1.20
   1   9  -3    6.20    1.30
   1   9  -3    3.20    1.20
  -1   9  -3   56.99    8.90
  -2   9  -3   19.90   10.50
  -2   9  -3   11.50    4.00
  -3   9  -3  106.49    7.40
  -3   9  -3  138.69   20.50
  -3   9  -3  111.19   13.90
  -4   9  -3  133.09    8.70
  -4   9  -3  140.19   13.40
  -4   9  -3  133.09    8.80
  -5   9  -3   89.49    9.90
  -5   9  -3  101.29    7.30
  -5   9  -3   95.19    6.80
  -6   9  -3  153.78   10.20
  -6   9  -3  145.89   13.30
  -6   9  -3  153.98    9.70
  -7   9  -3  218.88   29.80
  -7   9  -3  152.48    9.90
  -7   9  -3  153.78   10.60
  -7   9  -3  146.69   10.10
  -8   9  -3  464.45   26.10
  -8   9  -3  469.55   26.50
  -8   9  -3  468.35   26.90
  -8   9  -3  556.44   53.69
  -9   9  -3   61.99    5.60
  -9   9  -3   57.09    5.10
  -9   9  -3   59.59    6.00
 -10   9  -3   86.89    8.00
 -10   9  -3   83.79    6.80
 -10   9  -3   97.19    5.30
 -10   9  -3   95.49    7.30
  10  -9   3   81.99    4.90
  10  -9   3   85.19    5.10
 -11   9  -3   14.70    4.10
 -11   9  -3    5.80    2.00
 -11   9  -3   38.40   25.30
  11  -9   3    9.90    1.10
  11  -9   3   10.00    1.00
 -12   9  -3    2.80    2.60
 -12   9  -3    7.90    2.30
 -12   9  -3    8.60    2.40
 -12   9  -3    6.50    1.30
  12  -9   3    5.10    0.90
  12  -9   3    5.50    0.80
 -13   9  -3  171.68   12.60
 -13   9  -3  160.88   13.70
 -13   9  -3  177.38   10.00
 -13   9  -3  163.88   12.10
  13  -9   3  170.78    9.00
 -14   9  -3   41.00    7.70
 -14   9  -3   70.49    7.70
 -14   9  -3   41.10    6.50
 -14   9  -3   51.09    3.70
  14  -9   3   55.19    3.50
 -15   9  -3   42.60    3.20
  15  -9   3   43.00    3.00
  15  -9   3   42.70    3.40
 -16   9  -3    6.20    1.20
  16  -9   3    5.90    1.00
  16  -9   3    4.90    1.20
  17  -9   3    7.00    1.00
  17  -9   3    6.10    1.20
 -18   9  -3    2.10    0.60
  18  -9   3    1.70    0.50
 -19   9  -3    1.60    0.50
  10   8  -3    5.70    0.90
  10   8  -3    5.40    0.60
   9   8  -3    6.80    1.20
   9   8  -3    8.10    1.00
   8   8  -3  112.49    6.00
   8   8  -3  109.79    6.70
   8   8  -3  110.69    6.80
   7   8  -3   86.79    5.70
   7   8  -3   83.89    4.80
   7   8  -3   84.99    5.60
   6   8  -3  138.79    8.50
   6   8  -3  131.59    8.20
   6   8  -3  141.89    8.30
   6   8  -3  144.49    7.50
   5   8  -3  269.77   15.00
   5   8  -3  264.67   14.80
   5   8  -3  273.37   14.00
   5   8  -3  286.87   15.80
   5   8  -3  264.57   15.10
   4   8  -3   19.40    1.50
   4   8  -3   16.50    2.10
   4   8  -3   22.20    2.30
   4   8  -3   20.40    2.40
   4   8  -3   19.00    2.70
   4   8  -3   18.50    2.50
  -4  -8   3   17.20    2.40
   3   8  -3    8.60    1.50
   3   8  -3   10.50    1.80
   3   8  -3   12.80    2.10
   3   8  -3   12.70    1.80
  -3  -8   3   10.10    2.00
   2   8  -3   21.20    2.30
   2   8  -3   23.90    3.00
   0   8  -3   75.39   10.10
  -1   8  -3  173.28   20.80
  -1   8  -3  188.68   16.50
  -2   8  -3  102.69    7.00
  -2   8  -3  105.79   11.50
  -2   8  -3  123.79   18.70
  -3   8  -3    1.60    2.00
  -3   8  -3    0.00    0.70
  -3   8  -3    2.80    4.40
  -4   8  -3   19.70    2.90
  -4   8  -3   23.00    5.00
  -4   8  -3   28.90    2.80
  -4   8  -3   36.80   12.10
  -5   8  -3  430.76   23.00
  -5   8  -3  405.56   26.70
  -5   8  -3  409.86   22.50
  -5   8  -3  413.46   22.70
  -6   8  -3  244.48   17.90
  -6   8  -3  343.77   35.60
  -6   8  -3  255.77   15.40
  -6   8  -3  263.07   15.00
  -6   8  -3  262.87   15.20
  -7   8  -3  285.07   15.70
  -7   8  -3  270.37   16.20
  -7   8  -3  266.07   16.20
  -8   8  -3   81.49   21.90
  -8   8  -3   69.19    5.60
  -8   8  -3   68.79    5.40
  -8   8  -3   67.99    6.10
  -9   8  -3   43.40    5.00
  -9   8  -3   41.80    4.40
  -9   8  -3   49.50    4.50
 -10   8  -3   -4.30   15.10
 -10   8  -3    1.00    1.20
 -10   8  -3    0.90    1.20
 -10   8  -3   -0.60    1.30
 -10   8  -3    1.60    0.70
 -11   8  -3   24.00    4.40
 -11   8  -3   20.10    3.30
 -11   8  -3   24.80    1.90
 -11   8  -3   14.10    3.00
  11  -8   3   23.00    2.10
  11  -8   3   17.10    1.50
 -12   8  -3   44.60    5.20
 -12   8  -3   38.30    2.90
 -12   8  -3   41.60    6.10
 -12   8  -3   31.40    4.50
  12  -8   3   37.30    2.60
  12  -8   3   35.10    2.40
 -13   8  -3  162.38   11.80
 -13   8  -3  164.68   13.80
 -13   8  -3  150.88   11.60
 -13   8  -3  178.58    9.20
  13  -8   3  159.28    8.80
  13  -8   3  154.28    8.50
 -14   8  -3   46.00    6.40
 -14   8  -3   50.29    7.80
 -14   8  -3   57.69    4.00
 -14   8  -3   57.89    6.80
  14  -8   3   64.89    4.40
  14  -8   3   61.79    3.80
 -15   8  -3   57.59    4.00
  15  -8   3   56.59    3.70
  15  -8   3   61.89    4.40
 -16   8  -3  119.69    6.80
  16  -8   3  121.39    7.20
  16  -8   3  107.09    6.40
  17  -8   3   10.80    1.20
  17  -8   3   13.70    1.70
 -18   8  -3   11.10    1.10
  18  -8   3    7.60    0.90
 -19   8  -3    3.00    0.60
  11   7  -3   18.40    1.20
  10   7  -3   67.49    3.70
  10   7  -3   65.59    4.20
   9   7  -3    5.90    1.20
   9   7  -3    5.00    0.80
   8   7  -3   59.09    4.40
   8   7  -3   63.99    3.70
   8   7  -3   59.89    4.30
   7   7  -3   38.80    2.50
   7   7  -3   39.70    3.20
   7   7  -3   37.60    3.30
   7   7  -3   35.40    3.10
   6   7  -3  113.89    7.10
   6   7  -3  124.19    7.90
   6   7  -3  113.09    7.20
   6   7  -3  117.09    7.40
   6   7  -3  110.89    6.30
   5   7  -3   95.39    6.50
   5   7  -3   90.79    6.60
   5   7  -3   90.69    5.80
   5   7  -3   84.49    7.00
   5   7  -3   88.69    5.10
   5   7  -3   89.69    6.00
   4   7  -3   51.49    3.80
   4   7  -3   50.99    4.10
   4   7  -3   46.70    3.90
   4   7  -3   49.80    4.40
  -3  -7   3   26.20    2.80
   1   7  -3  306.67   22.20
  -1  -7   3  256.77   15.20
   0   7  -3  668.43   38.80
   0  -7   3  549.35   31.20
  -1   7  -3 1303.17   67.39
  -1   7  -3 1253.57   74.19
   1  -7   3 1031.60   59.79
  -2   7  -3  438.46   24.90
  -2   7  -3  475.95   37.50
  -2   7  -3  490.55   30.00
  -3   7  -3  271.37   14.80
  -3   7  -3  277.37   19.10
  -3   7  -3  248.08   14.70
  -3   7  -3  265.67   14.90
  -4   7  -3  387.26   20.10
  -4   7  -3  374.26   19.90
  -4   7  -3  351.96   23.50
  -4   7  -3  348.07   19.90
  -5   7  -3  443.26   28.20
  -5   7  -3  457.75   41.00
  -5   7  -3  475.55   25.10
  -5   7  -3  493.55   25.00
  -5   7  -3  474.55   25.30
  -6   7  -3  711.73   56.69
  -6   7  -3  686.83   36.60
  -6   7  -3  710.53   36.10
  -6   7  -3  743.43   36.20
  -6   7  -3  627.14   38.40
  -7   7  -3  634.54   33.30
  -7   7  -3  607.84   34.10
  -7   7  -3  667.53   33.40
  -8   7  -3  171.98   10.40
  -8   7  -3  165.38   11.20
  -8   7  -3  156.88   27.30
  -8   7  -3  173.68   10.40
  -9   7  -3   14.40    2.80
  -9   7  -3   15.70    2.30
  -9   7  -3   14.60    2.60
  -9   7  -3   23.80   14.00
 -10   7  -3   64.19    5.40
 -10   7  -3   36.90   21.90
 -10   7  -3   62.39    6.30
 -10   7  -3   62.79    5.40
 -11   7  -3   33.40    3.90
 -11   7  -3   37.60    2.60
 -11   7  -3   29.70    4.60
 -11   7  -3   35.70    5.40
  11  -7   3   30.80    2.30
 -12   7  -3  152.58   12.40
 -12   7  -3  150.98   10.90
 -12   7  -3  162.88    8.40
 -12   7  -3  147.39   10.60
  12  -7   3  132.49    7.70
  12  -7   3  138.39    8.00
 -13   7  -3   15.70    4.00
 -13   7  -3   25.70    4.10
 -13   7  -3   30.50    2.50
 -13   7  -3   27.90    4.10
  13  -7   3   25.90    2.00
  13  -7   3   22.80    1.70
 -14   7  -3   37.40    2.90
 -14   7  -3   27.90    4.90
 -14   7  -3   30.40    5.20
 -14   7  -3   29.90    5.40
  14  -7   3   36.90    2.30
  14  -7   3   36.40    2.50
  14  -7   3   37.90    3.10
 -15   7  -3   86.39    5.30
  15  -7   3   85.69    5.60
  15  -7   3   81.39    4.90
  15  -7   3   79.99    4.60
 -16   7  -3  118.59    7.30
  16  -7   3  123.49    6.90
  16  -7   3  127.89    7.60
  16  -7   3  133.39    6.70
  17  -7   3    1.50    0.80
  17  -7   3    1.40    0.30
  17  -7   3    1.30    0.50
 -18   7  -3    3.20    0.70
  11   6  -3   20.10    1.50
  11   6  -3   20.70    1.80
  10   6  -3   14.00    1.20
  10   6  -3   11.50    1.50
   9   6  -3   42.60    3.40
   9   6  -3   46.00    2.80
   9   6  -3   42.00    3.30
   8   6  -3   64.19    3.80
   8   6  -3   63.09    4.40
   8   6  -3   62.59    4.50
   8   6  -3   60.49    4.50
   7   6  -3   24.10    2.40
   7   6  -3   23.20    2.50
   7   6  -3   27.50    2.60
   7   6  -3   22.80    1.80
   6   6  -3    4.20    1.30
   6   6  -3    1.90    0.90
   6   6  -3    2.00    1.10
   6   6  -3    3.70    1.00
   6   6  -3    2.50    0.50
   6   6  -3    3.80    1.00
  -6  -6   3    3.00    1.00
   5   6  -3   19.30    2.50
   5   6  -3   15.90    1.80
   5   6  -3   14.80    1.90
   5   6  -3   17.50    2.20
  -5  -6   3   18.00    2.10
  -4  -6   3    6.60    1.50
  -3  -6   3  146.29    8.90
  -3  -6   3  144.09    9.30
  -3  -6   3  152.68    9.40
   2   6  -3  275.97   20.30
  -2  -6   3  244.18   14.10
   1   6  -3  750.72   43.10
  -1  -6   3  683.53   36.60
   0   6  -3  225.38   16.90
   0   6  -3  212.28   19.60
   0  -6   3  179.78   11.00
  -1   6  -3  196.98   10.80
  -1   6  -3  188.38   19.20
  -1   6  -3  207.78   15.00
   1  -6   3  162.48   10.30
  -2   6  -3  108.79    9.70
  -2   6  -3   99.49    6.20
  -2   6  -3   91.39    5.90
  -2   6  -3   94.29    6.20
  -3   6  -3  161.48    9.20
  -3   6  -3  149.79   15.60
  -3   6  -3  160.08    9.10
  -3   6  -3  148.29    9.00
  -4   6  -3  648.14   31.10
  -4   6  -3  588.94   31.20
  -4   6  -3  556.84   33.90
  -4   6  -3  608.84   45.40
  -4   6  -3  594.34   31.00
  -5   6  -3   36.10    2.90
  -5   6  -3   32.10   11.40
  -5   6  -3   34.20    4.30
  -5   6  -3   32.50    3.20
  -6   6  -3  206.98   11.50
  -6   6  -3  196.98   12.10
  -6   6  -3  222.98   25.80
  -6   6  -3  221.48   11.60
  -6   6  -3  178.88   12.70
  -7   6  -3 1228.78   62.79
  -7   6  -3 1228.18   62.69
  -7   6  -3 1375.76   89.29
  -7   6  -3 1169.08   63.49
  -8   6  -3  106.99    7.00
  -8   6  -3  101.39    7.70
  -8   6  -3  103.79    7.00
  -8   6  -3  158.18   25.80
  -9   6  -3  104.39    7.10
  -9   6  -3  104.99    7.10
  -9   6  -3   90.39    8.60
  -9   6  -3  115.49   27.80
 -10   6  -3   86.69    6.40
 -10   6  -3   88.29    6.50
 -10   6  -3   78.89    7.20
 -11   6  -3   57.49    3.50
 -11   6  -3   57.59    6.90
 -11   6  -3   59.49    6.20
 -11   6  -3   55.59    5.00
  11  -6   3   44.00    3.20
 -12   6  -3    3.30    2.00
 -12   6  -3    4.50    0.90
 -12   6  -3    3.90    2.40
 -12   6  -3    5.60    1.90
  12  -6   3    3.60    0.60
  12  -6   3    4.20    0.80
 -13   6  -3  112.99    8.70
 -13   6  -3  116.19    6.70
 -13   6  -3  111.39    8.80
 -13   6  -3  116.29   10.10
  13  -6   3  113.39    6.10
  13  -6   3  108.89    6.30
  13  -6   3  109.79    7.00
 -14   6  -3  118.49   11.90
 -14   6  -3  111.09    9.80
 -14   6  -3  136.49    7.60
  14  -6   3  140.29    8.10
  14  -6   3  136.19    7.00
  14  -6   3  123.49    7.10
 -15   6  -3   99.39    6.30
  15  -6   3   98.19    5.80
  15  -6   3  111.39    6.80
  15  -6   3  105.79    5.70
 -16   6  -3   19.80    1.90
  16  -6   3   20.30    2.10
  16  -6   3   18.40    1.40
  16  -6   3   18.10    1.50
 -17   6  -3    2.00    0.80
  17  -6   3    1.90    0.40
  17  -6   3    2.30    0.50
 -18   6  -3    1.40    0.50
  18  -6   3    0.60    0.20
  13   5  -3    1.00    0.30
  12   5  -3    1.90    0.50
  11   5  -3   12.60    1.20
  11   5  -3   13.60    1.50
  10   5  -3   21.70    1.70
  10   5  -3   19.10    2.00
   9   5  -3   58.19    3.50
   9   5  -3   56.79    4.00
   9   5  -3   56.89    4.20
  -9  -5   3   49.30    5.70
   8   5  -3  172.98    9.50
   8   5  -3  168.48    9.70
   8   5  -3  167.08    8.90
   8   5  -3  167.28    9.70
  -8  -5   3  148.99    9.60
   7   5  -3  155.58    8.70
   7   5  -3  153.78    8.90
   7   5  -3  152.18    8.00
   7   5  -3  163.18    9.50
   7   5  -3  147.79    9.40
   7   5  -3  133.49    8.70
  -7  -5   3  133.29    9.70
   6   5  -3   55.19    3.80
   6   5  -3   59.89    4.40
   6   5  -3   53.99    4.00
   6   5  -3   51.89    3.20
   6   5  -3   50.89    4.40
  -6  -5   3   48.60    4.10
  -5  -5   3   47.50    3.70
  -4  -5   3   85.19    5.80
  -4  -5   3   79.49    5.90
  -4  -5   3   90.99    5.70
  -3  -5   3  377.66   20.60
  -3  -5   3  402.86   20.60
  -3  -5   3  386.26   20.80
   2   5  -3  512.35   30.50
  -2  -5   3  440.96   24.50
   1   5  -3   36.70    5.30
  -1  -5   3   29.30    2.40
   0   5  -3  280.17   22.40
   0   5  -3  290.07   18.90
   0  -5   3  259.27   14.50
  -1   5  -3  302.27   23.00
  -1   5  -3  291.17   16.10
  -1   5  -3  292.67   15.80
  -1   5  -3  315.27   16.20
  -1   5  -3  329.67   24.90
   1  -5   3  289.57   15.80
  -2   5  -3  211.08   11.30
  -2   5  -3  202.38   14.10
  -2   5  -3  204.08   19.40
  -2   5  -3  195.98   11.10
  -2   5  -3  208.18   11.30
  -3   5  -3  321.37   17.60
  -3   5  -3  330.87   17.90
  -3   5  -3  351.36   17.70
  -3   5  -3  333.97   20.40
  -3   5  -3  342.77   28.80
  -4   5  -3  412.06   19.80
  -4   5  -3  373.36   19.70
  -4   5  -3  353.36   20.20
  -4   5  -3  364.96   21.80
  -5   5  -3  289.37   14.40
  -5   5  -3  246.88   15.50
  -5   5  -3  284.67   27.80
  -5   5  -3  256.57   14.80
  -5   5  -3  260.17   14.20
  -6   5  -3  171.98   10.80
  -6   5  -3  200.08   10.30
  -6   5  -3  169.88   22.90
  -6   5  -3  175.58   10.90
  -7   5  -3  382.26   59.99
  -7   5  -3  471.65   24.10
  -7   5  -3  473.75   24.10
  -7   5  -3  447.16   24.90
  -8   5  -3   27.00   16.60
  -8   5  -3    6.50    1.30
  -9   5  -3  125.19    8.60
  -9   5  -3  129.89    9.30
  -9   5  -3  143.29   29.40
  -9   5  -3  130.19    8.30
 -10   5  -3   40.50    4.10
 -10   5  -3   40.60    4.70
 -10   5  -3   49.00    4.20
 -11   5  -3   19.80    3.60
 -11   5  -3   20.80    3.00
 -11   5  -3   17.50    1.60
 -11   5  -3   19.80    2.90
  11  -5   3   15.90    1.40
 -12   5  -3   94.29    5.10
 -12   5  -3   63.99    7.30
 -12   5  -3   94.39    7.10
 -12   5  -3   88.59    6.80
  12  -5   3   78.29    4.70
  12  -5   3   80.69    4.70
  12  -5   3   77.59    5.40
 -13   5  -3  247.38   17.80
 -13   5  -3  243.08   15.90
 -13   5  -3  270.37   13.40
 -13   5  -3  252.87   15.80
  13  -5   3  247.58   14.00
  13  -5   3  234.38   13.00
  13  -5   3  255.47   13.00
 -14   5  -3    6.30    2.50
 -14   5  -3    3.80    1.00
 -14   5  -3    0.00    2.00
 -14   5  -3   -6.10    4.00
  14  -5   3    3.80    0.70
  14  -5   3    4.20    0.80
  14  -5   3    4.50    1.30
  15  -5   3    5.10    2.20
  15  -5   3    4.40    0.80
  15  -5   3    5.30    0.80
  16  -5   3    2.20    1.00
  16  -5   3    5.30    0.70
  16  -5   3    3.90    0.70
  17  -5   3    6.70    0.70
 -18   5  -3    2.80    0.50
  18  -5   3    1.90    0.30
  14   4  -3    4.00    0.50
  13   4  -3    2.30    0.50
  12   4  -3   17.10    1.40
  11   4  -3   21.70    1.70
  11   4  -3   20.20    2.30
  10   4  -3   29.60    2.70
  10   4  -3   33.40    2.30
   9   4  -3  170.38   10.20
   9   4  -3  177.58   10.10
   9   4  -3  173.08   10.60
  -9  -4   3  155.78   10.00
   8   4  -3   40.10    3.20
   8   4  -3   39.20    3.40
   8   4  -3   41.20    2.60
   8   4  -3   37.70    3.00
  -8  -4   3   43.20    3.50
   7   4  -3   39.40    3.50
   7   4  -3   37.00    2.50
   7   4  -3   40.30    3.10
   7   4  -3   39.40    3.60
   7   4  -3   37.50    2.90
  -7  -4   3   37.20    3.20
  -6  -4   3   72.99    5.00
  -5  -4   3  113.29    7.70
  -5  -4   3  132.89    7.60
  -5  -4   3  124.59    7.90
  -4  -4   3   21.70    2.20
  -4  -4   3   21.50    2.20
  -4  -4   3   21.60    2.40
  -3  -4   3  334.67   18.00
  -3  -4   3  341.07   17.80
  -3  -4   3  337.37   17.80
   2   4  -3  623.44   35.00
  -2  -4   3  552.04   29.80
   1   4  -3  381.36   24.00
  -1  -4   3  355.86   19.00
   0   4  -3  715.23   35.30
   0   4  -3  755.02   39.10
   0   4  -3  656.73   41.90
   0  -4   3  636.94   34.80
  -1   4  -3   76.69    4.80
  -1   4  -3   96.99    7.60
  -1   4  -3   72.09   10.00
  -1   4  -3   79.89    4.90
  -1   4  -3   85.49    5.10
   1  -4   3   77.99    4.80
  -2   4  -3  100.19    5.70
  -2   4  -3   98.09    5.80
  -2   4  -3   93.79    5.60
  -2   4  -3   98.09    7.70
  -2   4  -3   91.69   11.50
  -3   4  -3 1869.21   93.29
  -3   4  -3 1737.23  104.29
  -3   4  -3 2092.79   93.39
  -3   4  -3 1888.61   95.39
  -3   4  -3 1783.32   93.49
  -4   4  -3  612.84   33.90
  -4   4  -3  701.43   32.80
  -4   4  -3  629.44   33.10
  -4   4  -3  650.43   45.60
  -4   4  -3  632.24   32.70
  -5   4  -3  293.17   16.70
  -5   4  -3  313.87   16.10
  -5   4  -3  302.57   16.10
  -5   4  -3  323.07   29.40
  -6   4  -3   92.29    6.40
  -6   4  -3   98.69    5.90
  -6   4  -3   97.19    5.90
  -7   4  -3  247.28   13.70
  -7   4  -3  256.97   13.80
  -7   4  -3  241.58   14.30
  -8   4  -3   24.60    2.60
  -8   4  -3   22.10    2.40
  -8   4  -3   23.50    3.10
  -9   4  -3   97.59    7.30
  -9   4  -3   93.09    7.10
  -9   4  -3   88.29    7.30
 -10   4  -3    3.80    1.50
 -10   4  -3    3.30    1.20
 -10   4  -3    3.00    1.00
 -11   4  -3   51.09    3.80
 -11   4  -3   45.90    5.50
 -11   4  -3   42.30    4.40
 -11   4  -3   51.69    4.30
  11  -4   3   43.10    2.80
  11  -4   3   47.50    4.90
  11  -4   3   42.10    2.80
 -12   4  -3   13.90    2.70
 -12   4  -3   22.80    3.00
 -12   4  -3   17.30    1.60
 -12   4  -3   14.10    3.00
  12  -4   3   16.80    1.40
  12  -4   3   16.20    2.00
  12  -4   3   15.90    1.40
 -13   4  -3   40.20    7.40
 -13   4  -3   34.80    4.60
 -13   4  -3   43.40    2.90
 -13   4  -3   36.70    4.30
  13  -4   3   35.40    2.50
  13  -4   3   39.70    3.50
  14  -4   3    0.70    0.90
  14  -4   3    1.40    0.50
  14  -4   3    1.80    0.60
 -15   4  -3   71.99    4.50
  15  -4   3   66.99    3.90
  15  -4   3   70.19    4.80
  15  -4   3   62.49    4.30
 -16   4  -3   17.50    1.70
  16  -4   3   12.70    1.20
 -17   4  -3    0.40    0.50
  17  -4   3    0.20    0.30
  18  -4   3    8.30    0.60
  14   3  -3    1.00    0.40
  13   3  -3   12.00    1.20
  12   3  -3    7.30    1.00
  11   3  -3   74.99    4.80
  11   3  -3   75.49    4.40
  10   3  -3   17.60    1.90
  10   3  -3   17.20    1.50
 -10  -3   3   18.60    3.60
 -10  -3   3   18.80    2.70
   9   3  -3    1.70    1.20
   9   3  -3    4.00    0.90
   9   3  -3    4.60    1.10
   9   3  -3    4.50    0.80
  -9  -3   3    4.40    1.30
   8   3  -3   27.90    2.10
   8   3  -3   22.20    2.50
   8   3  -3   22.10    2.10
  -8  -3   3   22.50    2.50
  -7  -3   3   54.39    5.80
  -7  -3   3   55.89    4.10
  -6  -3   3   87.79    6.30
  -6  -3   3   89.79    6.00
  -5  -3   3   -0.20    0.50
  -5  -3   3    0.20    0.70
  -5  -3   3    1.10    0.80
  -4  -3   3  230.18   12.50
  -4  -3   3  235.38   12.40
  -4  -3   3  220.18   12.60
  -3  -3   3  137.39    7.90
  -3  -3   3  138.99    8.00
  -3  -3   3  144.09    7.90
   2   3  -3  354.06   20.50
  -2  -3   3  294.37   16.60
   1   3  -3 1947.81   95.29
  -1  -3   3 1750.32   91.59
   0   3  -3 3616.54  173.68
   0   3  -3 3308.37  173.08
   0   3  -3 3446.16  173.18
   0   3  -3 3902.21  176.58
   0   3  -3 3446.86  179.58
   0  -3   3 3336.17  173.28
  -1   3  -3 2426.86  126.19
  -1   3  -3 2601.74  126.29
  -1   3  -3 2584.64  126.29
  -1   3  -3 2518.45  133.19
  -1   3  -3 2749.02  128.59
   1  -3   3 2424.76  126.09
  -2   3  -3   21.20    1.70
  -2   3  -3   22.70    1.80
  -2   3  -3   28.80    3.00
  -2   3  -3   26.40    6.70
  -2   3  -3   23.00    2.00
  -3   3  -3 3346.27  166.58
  -3   3  -3 3333.47  176.48
  -3   3  -3 3527.95  165.58
  -3   3  -3 3293.47  165.48
  -3   3  -3 3247.38  165.88
  -4   3  -3   66.39    4.20
  -4   3  -3   68.89    4.50
  -4   3  -3   73.59    4.20
  -4   3  -3   68.19   11.30
  -5   3  -3  197.28   10.70
  -5   3  -3  196.48   11.10
  -5   3  -3  197.58   10.60
  -5   3  -3  194.78   21.80
  -6   3  -3  141.99    9.10
  -6   3  -3  146.59    8.30
  -6   3  -3  153.38    8.50
  -6   3  -3  146.99   21.00
  -7   3  -3  343.47   19.40
  -7   3  -3  348.87   18.90
  -7   3  -3  359.86   18.70
  -8   3  -3  415.16   22.80
  -8   3  -3  415.36   22.20
  -8   3  -3  401.56   21.80
  -9   3  -3  158.78   10.60
  -9   3  -3  155.88    9.90
  -9   3  -3  157.58    9.60
 -10   3  -3   26.20    2.90
 -10   3  -3   26.00    3.20
 -11   3  -3    6.10    1.80
 -11   3  -3    5.40    2.40
 -11   3  -3    6.10    1.70
 -11   3  -3    7.10    1.40
  11  -3   3   11.50    1.60
  11  -3   3    8.10    0.90
  11  -3   3    9.10    1.00
 -12   3  -3   65.29    6.00
 -12   3  -3   66.29    5.60
 -12   3  -3   64.19    7.80
 -12   3  -3   68.49    4.00
  12  -3   3   62.09    4.70
  12  -3   3   60.79    3.70
  12  -3   3   65.39    3.90
 -13   3  -3  129.69    9.90
 -13   3  -3  135.39   10.40
  13  -3   3  116.39    6.80
  13  -3   3  127.59    6.70
  13  -3   3  110.89    7.70
 -14   3  -3   17.90    1.80
  14  -3   3   13.90    1.30
  14  -3   3   11.70    2.00
  14  -3   3   13.80    1.20
 -15   3  -3    1.50    0.70
  15  -3   3    2.20    0.60
  15  -3   3    1.20    0.80
 -16   3  -3   28.70    2.10
  16  -3   3   22.40    1.70
  17  -3   3    2.40    0.50
  15   2  -3    7.50    0.70
  14   2  -3    0.90    0.40
  13   2  -3    9.00    1.00
  12   2  -3   10.10    1.20
  11   2  -3   54.89    3.80
  11   2  -3   57.29    3.40
 -11  -2   3   46.70    5.80
 -11  -2   3   47.00    4.50
  10   2  -3   31.80    2.20
  10   2  -3   28.80    2.50
 -10  -2   3   29.50    3.20
 -10  -2   3   33.10    4.20
   9   2  -3    8.50    1.40
   9   2  -3    7.70    1.20
   9   2  -3    9.60    1.00
  -9  -2   3   10.00    1.80
   8   2  -3    1.20    0.60
  -8  -2   3    0.60    1.70
  -8  -2   3    1.60    0.80
  -7  -2   3   16.20    1.90
  -6  -2   3  101.79    6.10
  -6  -2   3   89.69    6.50
  -5  -2   3  423.56   22.60
  -5  -2   3  429.86   22.20
  -4  -2   3   87.89    5.40
  -4  -2   3   85.69    5.20
  -3  -2   3  177.68   10.80
  -3  -2   3  196.58   10.10
   2   2  -3  106.99    7.80
  -2  -2   3   91.69    5.20
  -2  -2   3   87.49    5.30
  -2  -2   3   91.69    5.20
   1   2  -3   33.00    3.60
  -1  -2   3   25.90    1.80
   0   2  -3  439.76   28.40
   0   2  -3  535.45   26.40
   0   2  -3  499.25   24.60
   0  -2   3  459.15   24.30
  -1   2  -3 1512.75   68.99
  -1   2  -3 1324.57   67.59
  -1   2  -3 1328.07   72.79
  -1   2  -3 1348.37   67.49
  -1   2  -3 1379.96   67.69
   1  -2   3 1281.67   67.49
  -2   2  -3  455.25   21.60
  -2   2  -3  406.36   21.70
  -2   2  -3  420.96   27.90
  -2   2  -3  425.46   22.10
  -3   2  -3 2371.56  115.79
  -3   2  -3 2362.46  115.79
  -3   2  -3 2298.67  125.39
  -3   2  -3 2329.27  116.09
  -4   2  -3   91.29    5.50
  -4   2  -3   91.49   15.70
  -4   2  -3   87.49    5.10
  -4   2  -3   92.89    5.30
  -5   2  -3  329.37   29.30
  -5   2  -3  326.17   17.30
  -5   2  -3  316.17   16.70
  -6   2  -3  566.74   28.80
  -6   2  -3  562.24   28.00
  -6   2  -3  564.14   28.40
   6  -2   3  464.75   43.00
  -7   2  -3  471.15   24.00
  -7   2  -3  468.85   23.50
  -7   2  -3  449.26   24.20
   7  -2   3  380.86   39.60
  -8   2  -3  250.77   14.40
  -8   2  -3  253.27   14.90
  -8   2  -3  252.07   13.90
   8  -2   3  253.57   33.60
  -9   2  -3  157.28    9.40
  -9   2  -3  153.18    9.90
  -9   2  -3  154.98   10.40
 -10   2  -3   21.10    2.90
 -10   2  -3   24.50    3.70
 -10   2  -3   26.80    2.80
  10  -2   3   -3.80   19.90
 -11   2  -3   24.80    3.40
 -11   2  -3   22.20    4.10
 -11   2  -3   14.50    3.60
 -11   2  -3   24.30    1.70
  11  -2   3   22.90    1.70
  11  -2   3   23.20    2.40
  11  -2   3   23.40    1.90
 -12   2  -3    6.60    0.90
 -12   2  -3    8.30    2.10
 -12   2  -3    4.00    1.90
  12  -2   3    5.30    0.70
  12  -2   3    4.60    0.80
  12  -2   3    4.40    1.30
 -13   2  -3   37.80    5.00
 -13   2  -3   36.20    4.40
  13  -2   3   38.00    2.20
  13  -2   3   37.40    2.50
  13  -2   3   30.00    3.10
 -14   2  -3  326.77   16.00
  14  -2   3  286.27   16.30
  14  -2   3  285.87   15.40
 -15   2  -3    4.20    1.00
  15  -2   3    3.30    0.70
 -16   2  -3    6.40    1.00
  16  -2   3   10.20    0.90
  17  -2   3    0.90    0.50
  16   1  -3    3.80    0.50
  15   1  -3   33.60    2.10
  14   1  -3  166.38    8.80
  13   1  -3    5.40    1.00
  12   1  -3  697.03   35.10
  11   1  -3    9.20    1.10
  11   1  -3    8.10    1.20
 -11  -1   3    7.30    2.00
 -11  -1   3    6.90    2.20
  10   1  -3   16.60    1.30
  10   1  -3   21.60    1.60
  10   1  -3   19.70    1.90
 -10  -1   3   18.30    2.50
 -10  -1   3   11.90    2.60
   9   1  -3  106.09    5.40
  -9  -1   3   80.29    7.70
  -9  -1   3   91.99    6.40
  -8  -1   3   40.30    4.50
  -8  -1   3   44.80    3.50
   7   1  -3  161.08   21.20
  -7  -1   3  165.88    9.50
   6   1  -3 1313.97   74.69
  -6  -1   3 1118.09   59.09
  -6  -1   3 1125.59   59.89
   5   1  -3  203.68   19.80
  -5  -1   3  171.68   10.10
  -5  -1   3  168.48    9.60
   4   1  -3  340.87   25.20
  -4  -1   3  295.37   16.30
  -4  -1   3  289.27   16.00
   3   1  -3   78.89    9.80
  -3  -1   3   74.89    4.40
   2   1  -3 2624.74  128.39
  -2  -1   3 2443.56  121.89
  -2  -1   3 2334.87  121.89
  -1  -1   3 1289.47   63.89
   0   1  -3 4236.38  215.48
   0  -1   3 4162.28  212.18
   0  -1   3 4664.73  213.28
   0  -1   3 4153.78  212.18
  -1   1  -3 4187.38  206.28
   1  -1   3 4017.80  202.28
  -2   1  -3 1264.47   62.49
  -2   1  -3 1246.58   62.49
  -2   1  -3 1288.57   62.69
  -2   1  -3 1310.17   68.49
   2  -1   3 1205.78   62.89
  -3   1  -3   23.60    5.30
  -3   1  -3   22.60    1.70
  -3   1  -3   22.90    1.60
  -3   1  -3   25.60    1.90
   3  -1   3   22.50    6.40
  -4   1  -3 1714.63   82.99
  -4   1  -3 1789.02   83.59
   4  -1   3 1501.85   93.39
  -5   1  -3  354.86   18.20
  -5   1  -3  347.97   17.70
   5  -1   3  302.07   28.20
  -6   1  -3   34.20    3.00
  -6   1  -3   35.80    2.60
   6  -1   3   39.20   11.70
  -7   1  -3  670.43   35.60
  -7   1  -3  690.23   34.70
   7  -1   3  678.93   52.59
  -8   1  -3  278.77   15.10
  -8   1  -3  268.37   16.00
  -8   1  -3  280.47   15.90
   8  -1   3  278.87   32.20
  -9   1  -3  453.75   26.20
  -9   1  -3  476.45   25.10
  -9   1  -3  466.95   25.90
   9  -1   3  510.15   46.00
 -10   1  -3    3.50    1.30
 -10   1  -3    4.70    1.30
  10  -1   3    4.50    0.80
 -11   1  -3    0.80    1.10
 -11   1  -3    1.90    3.80
  11  -1   3   16.60   15.20
  11  -1   3    2.80    1.10
  11  -1   3    2.20    0.40
  11  -1   3    1.50    0.60
 -12   1  -3    5.20    1.90
 -12   1  -3    4.40    1.80
 -12   1  -3    3.00    0.80
  12  -1   3    4.20    0.60
  12  -1   3    3.80    0.90
  12  -1   3    1.50    1.00
 -13   1  -3    8.60    1.20
  13  -1   3    9.40    1.10
  13  -1   3    7.60    1.60
 -14   1  -3    6.30    1.10
  14  -1   3    4.20    1.10
  15  -1   3    6.00    0.90
  16  -1   3   11.80    1.00
  17  -1   3   11.60    0.90
  16   0  -3    4.60    0.60
  15   0  -3   61.79    3.60
  14   0  -3    6.40    0.90
 -14   0   3    4.90    1.40
  13   0  -3   29.90    2.30
 -13   0   3   33.40    2.30
  12   0  -3   12.60    1.30
 -12   0   3   13.70    2.80
 -12   0   3   12.70    1.30
 -12   0   3   18.60    3.00
  11   0  -3    8.50    1.20
  11   0  -3    7.70    0.80
  11   0  -3    8.80    1.00
 -11   0   3    7.40    2.10
 -11   0   3    5.80    1.60
  10   0  -3   43.60    3.20
  10   0  -3   48.30    2.90
  10   0  -3   44.60    2.60
 -10   0   3   46.10    5.60
 -10   0   3   44.40    4.00
 -10   0   3   46.80    4.80
  -9   0   3   64.09    4.80
  -9   0   3   61.39    6.00
   8   0  -3   81.09   18.60
  -8   0   3   71.79    4.90
  -8   0   3   61.69    5.60
   7   0  -3  686.73   50.09
  -7   0   3  615.04   32.30
  -7   0   3  605.74   33.30
   6   0  -3  205.08   23.20
  -6   0   3  198.78   10.90
  -6   0   3  194.38   11.60
   5   0  -3  281.27   25.60
  -5   0   3  260.97   13.80
  -5   0   3  249.58   14.30
   4   0  -3  687.83   44.10
  -4   0   3  639.54   32.80
  -4   0   3  630.94   33.20
  -3   0   3 3354.46  161.98
  -3   0   3 3201.48  162.18
   2   0  -3  446.26   28.00
   2   0  -3  424.66   21.70
  -2   0   3  437.96   21.50
  -2   0   3  451.95   21.70
  -2   0   3  366.16   27.20
   1   0  -3 4105.29  196.58
   1   0  -3 3906.01  196.58
  -1   0   3 3948.30  200.88
   0   0  -3    0.20    0.10
   0   0   3    0.30    0.10
   0   0   3    0.40    0.80
  -1   0  -3 3920.61  199.58
   1   0   3 4182.58  199.48
  -2   0  -3  437.36   22.70
  -2   0  -3  410.56   22.50
  -2   0  -3  521.95   24.10
   2   0   3  375.46   26.20
   2   0   3  514.35   23.60
  -3   0  -3 3259.37  156.58
  -3   0  -3 3253.27  156.88
   3   0   3 3002.60  163.48
  -4   0  -3  630.94   32.20
  -4   0  -3  629.14   32.70
   4   0   3  564.84   40.10
   4   0   3  736.63   34.20
  -5   0  -3  260.87   13.70
  -5   0  -3  268.07   14.30
   5   0   3  256.17   22.50
  -6   0  -3  193.58   11.30
  -6   0  -3  194.18   10.70
   6   0   3  213.08   21.10
  -7   0  -3  641.34   33.30
  -7   0  -3  627.54   34.20
   7   0   3  708.03   48.60
  -8   0  -3   71.09    5.60
  -8   0  -3   72.49    5.00
   8   0   3   96.49   16.30
  -9   0  -3   67.79    5.70
  -9   0  -3   74.29    6.10
  -9   0  -3   67.09    5.00
   9   0   3   67.49   15.70
 -10   0  -3   49.00    4.90
 -10   0  -3   44.80    4.10
  10   0   3   51.99    3.10
  10   0   3   50.79    3.80
  10   0   3   46.30    4.30
 -11   0  -3    7.30    1.90
 -11   0  -3    8.90    2.00
  11   0   3    8.40    1.30
  11   0   3    6.70    1.40
  11   0   3    8.90    1.00
 -12   0  -3   11.20    2.50
 -12   0  -3    7.30    2.00
  12   0   3    8.80    1.70
  12   0   3   12.20    1.20
  13   0   3   30.70    2.20
  13   0   3   30.90    2.90
  14   0   3    5.70    0.90
  15   0   3   65.39    3.70
  16   0   3    5.00    0.60
  17  -1  -3   12.50    1.00
  16  -1  -3   12.20    1.00
  15  -1  -3    6.60    0.90
 -15   1   3    6.00    1.10
  14  -1  -3    3.90    1.20
 -14   1   3    4.70    1.00
  13  -1  -3    8.50    1.10
  13  -1  -3    7.70    0.80
 -13   1   3    8.20    1.00
  12  -1  -3    5.40    0.70
  12  -1  -3    4.10    1.00
 -12   1   3    3.90    1.90
 -12   1   3    4.70    0.80
 -12   1   3    3.10    1.90
  11  -1  -3    1.70    0.40
  11  -1  -3    1.80    0.60
  11  -1  -3    4.40    1.30
 -11   1   3    2.80    1.20
 -11   1   3    4.70    3.00
 -11   1   3    0.20    1.20
  10  -1  -3    3.80    0.70
 -10   1   3    4.00    1.20
 -10   1   3    2.60    1.20
 -10   1   3    1.80    1.70
  -9   1   3  444.16   23.60
  -9   1   3  433.86   24.90
   8  -1  -3  229.78   33.10
  -8   1   3  264.97   15.60
  -8   1   3  267.97   14.50
   7  -1  -3  654.73   53.19
  -7   1   3  685.43   34.10
  -7   1   3  646.94   35.00
   6  -1  -3   26.40   10.90
  -6   1   3   32.90    3.10
  -6   1   3   31.60    2.50
   5  -1  -3  308.87   29.90
  -5   1   3  342.47   17.70
  -5   1   3  350.36   18.30
  -4   1   3 1739.03   83.19
  -4   1   3 1756.92   83.69
  -4   1   3 1503.75   95.89
  -3   1   3   23.70    1.70
  -3   1   3   23.00    6.80
  -3   1   3   21.90    1.90
  -2   1   3 1185.08   67.69
  -2   1   3 1237.88   60.79
  -2   1   3 1213.28   60.19
   1  -1  -3 3620.94  179.78
  -1   1   3 3669.23  184.78
   0  -1  -3 5285.87  227.08
   0   1   3 3857.01  226.98
   1   1   3 1401.66   70.89
   2   1   3 2274.87  114.69
  -3  -1  -3   75.39    4.60
   3   1   3   93.89    8.70
   3   1   3   97.79    6.80
  -4  -1  -3  304.87   16.20
  -4  -1  -3  293.17   16.50
   4   1   3  358.36   19.10
   4   1   3  316.17   22.70
  -5  -1  -3  178.88   10.30
  -5  -1  -3  181.18    9.80
   5   1   3  202.88   17.10
  -6  -1  -3 1181.78   61.09
  -6  -1  -3 1162.58   61.79
   6   1   3 1337.67   71.99
  -7  -1  -3  171.28   10.60
  -7  -1  -3  168.58    9.70
   7   1   3  192.68   18.70
  -8  -1  -3   39.50    4.50
  -8  -1  -3   51.99    3.70
  -9  -1  -3   97.29    6.30
  -9  -1  -3   90.39    7.30
   9   1   3   85.89    5.60
   9   1   3   89.89    5.80
   9   1   3  104.19    5.30
 -10  -1  -3   12.90    2.80
 -10  -1  -3   13.30    2.30
  10   1   3   18.40    1.90
  10   1   3   19.60    1.50
  10   1   3   15.90    2.10
 -11  -1  -3    7.20    2.10
 -11  -1  -3   13.10    2.20
  11   1   3    7.10    1.30
  11   1   3    8.70    1.70
  11   1   3    8.10    1.10
  12   1   3  684.83   36.10
  12   1   3  715.33   35.30
  14   1   3  178.58    9.40
  15   1   3   32.20    2.00
  16   1   3    3.60    0.50
  17  -2  -3    1.30    0.50
  16  -2  -3    9.50    1.00
 -16   2   3   10.30    1.20
  15  -2  -3    4.00    0.70
 -15   2   3    4.00    1.00
  14  -2  -3  285.87   15.30
  14  -2  -3  281.97   15.60
 -14   2   3  339.07   16.00
  13  -2  -3   35.70    2.30
  13  -2  -3   32.70    2.50
 -13   2   3   42.30    2.60
 -13   2   3   41.00    4.90
 -13   2   3   41.20    4.60
  12  -2  -3    5.40    0.90
  12  -2  -3    6.20    0.80
  12  -2  -3    5.30    1.30
 -12   2   3    5.90    3.20
 -12   2   3    2.00    1.40
 -12   2   3    4.70    0.80
 -12   2   3    5.20    1.80
  11  -2  -3   22.40    1.70
  11  -2  -3   22.50    1.60
 -11   2   3   25.80    3.50
 -11   2   3   23.30    3.70
 -11   2   3   26.30    4.20
 -10   2   3   16.70    2.50
 -10   2   3   14.10    2.70
 -10   2   3   20.70    2.50
  -9   2   3  144.19   10.20
  -9   2   3  154.88    9.30
   8  -2  -3  233.18   36.90
  -8   2   3  243.78   13.40
  -8   2   3  238.68   14.40
   7  -2  -3  465.55   45.50
  -7   2   3  443.46   24.80
  -7   2   3  450.25   23.90
  -7   2   3  538.45   66.29
  -6   2   3  563.04   29.00
  -6   2   3  563.04   28.20
  -6   2   3  495.45   45.50
  -5   2   3  288.67   28.60
  -5   2   3  311.77   16.70
  -5   2   3  311.57   16.10
  -4   2   3   96.29   14.50
  -4   2   3   93.69    5.50
  -4   2   3   93.09    5.90
  -4   2   3  102.19    6.10
  -3   2   3 2001.60  118.49
  -3   2   3 2281.77  108.29
  -3   2   3 2236.28  107.79
  -2   2   3  384.86   27.90
  -2   2   3  421.66   20.80
  -2   2   3  423.46   20.70
  -2   2   3  418.46   21.10
   1  -2  -3 1254.97   64.79
   1  -2  -3 1260.37   64.79
  -1   2   3 1323.87   64.79
  -1   2   3 1348.17   64.99
  -1   2   3 1411.66   64.69
  -1   2   3 1263.97   70.29
   0  -2  -3  459.75   23.50
   0  -2  -3  454.55   23.30
   0   2   3  515.75   25.90
   0   2   3  452.45   26.10
   1   2   3   29.50    3.40
   2   2   3  109.19    8.30
   3   2   3  236.08   15.20
  -4  -2  -3   88.09    5.30
   4   2   3  110.29    8.70
  -5  -2  -3  447.26   22.80
  -6  -2  -3  100.69    5.80
  -6  -2  -3   95.19    6.40
  -7  -2  -3   14.90    2.60
  -7  -2  -3   15.80    1.70
  -8  -2  -3   -0.30    0.60
   8   2   3    0.10    0.40
   8   2   3    1.00    0.60
  -9  -2  -3    6.80    1.90
  -9  -2  -3    7.20    1.50
   9   2   3   10.80    1.60
   9   2   3   10.20    2.30
   9   2   3    9.40    1.40
   9   2   3    7.30    1.20
   9   2   3   10.60    1.00
 -10  -2  -3   27.30    3.10
 -10  -2  -3   25.70    4.00
  10   2   3   30.50    2.20
  10   2   3   31.30    2.60
  10   2   3   28.90    2.80
 -11  -2  -3   46.50    4.20
 -11  -2  -3   40.10    5.20
  11   2   3   59.29    3.40
  11   2   3   51.69    4.10
  11   2   3   53.69    3.80
  12   2   3   10.10    1.90
  12   2   3   10.70    1.20
  13   2   3    9.00    1.00
  14   2   3    1.10    0.50
  15   2   3    8.40    0.80
  17  -3  -3    3.00    0.50
  16  -3  -3   23.90    1.70
 -16   3   3   23.30    2.60
  15  -3  -3    1.80    0.60
  15  -3  -3    1.60    0.40
 -15   3   3    2.20    0.70
  14  -3  -3   14.90    1.40
  14  -3  -3   12.40    1.20
 -14   3   3   14.60    1.50
  13  -3  -3  108.99    6.40
  13  -3  -3  122.99    6.40
  13  -3  -3  106.59    7.20
 -13   3   3  118.39    9.60
 -13   3   3  135.79   10.10
 -13   3   3  107.49   11.20
  12  -3  -3   60.69    4.40
  12  -3  -3   59.89    3.70
  12  -3  -3   57.99    3.60
 -12   3   3   58.49    5.30
 -12   3   3   62.39    5.70
 -12   3   3   65.79    3.80
  11  -3  -3    8.10    0.90
 -11   3   3    5.90    1.60
 -11   3   3   11.70    2.70
 -11   3   3    5.80    1.60
 -10   3   3   23.10    3.70
 -10   3   3   25.20    3.10
 -10   3   3   23.90    2.80
  -9   3   3  141.49    9.00
  -9   3   3  146.89    9.30
  -9   3   3  147.79   10.00
  -8   3   3  402.96   21.10
  -8   3   3  389.96   21.40
  -8   3   3  434.46   80.79
  -8   3   3  382.16   22.00
  -7   3   3  343.57   18.50
  -7   3   3  348.27   19.10
  -7   3   3  297.27   35.00
  -7   3   3  349.17   18.20
  -6   3   3  148.09    8.30
  -6   3   3  143.39    9.00
  -6   3   3  144.49    8.40
  -5   3   3  198.38   10.80
  -5   3   3  193.98   11.30
  -5   3   3  207.48   23.70
  -5   3   3  198.38   10.80
  -4   3   3   60.49   11.60
  -4   3   3   69.99    4.20
  -4   3   3   67.39    4.70
  -4   3   3   72.09    4.30
  -4   3   3   83.09    6.10
  -3   3   3 3283.07  163.98
  -3   3   3 3299.07  164.48
  -3   3   3 3315.97  164.18
  -3   3   3 3397.86  176.98
   2  -3  -3   21.40    1.70
  -2   3   3   25.10    6.90
  -2   3   3   22.30    1.60
  -2   3   3   24.70    1.60
  -2   3   3   26.20    3.30
  -2   3   3   25.00    1.90
   1  -3  -3 2335.57  123.49
   1  -3  -3 2361.56  123.39
  -1   3   3 2580.34  123.49
  -1   3   3 2487.25  123.59
  -1   3   3 2574.44  123.59
  -1   3   3 2672.53  126.59
   0  -3  -3 3450.25  168.78
   0   3   3 3340.27  172.88
   0   3   3 3479.45  172.08
   1   3   3 1917.11   98.49
   2   3   3  340.97   21.10
   3   3   3  158.38   12.30
   4   3   3  288.37   19.50
  -5  -3  -3    1.00    0.50
  -6  -3  -3   90.19    5.40
  -7  -3  -3   57.09    3.90
  -8  -3  -3   22.10    2.30
   8   3   3   27.00    2.70
   8   3   3   25.20    2.80
   8   3   3   27.50    2.60
   8   3   3   22.90    2.30
   8   3   3   23.90    2.10
  -9  -3  -3    1.70    1.40
  -9  -3  -3    6.10    1.30
   9   3   3    5.40    1.10
   9   3   3    5.10    1.30
   9   3   3    4.10    1.20
   9   3   3    5.30    1.20
   9   3   3    4.90    0.80
 -10  -3  -3   19.40    3.60
 -10  -3  -3   12.50    2.20
  10   3   3   19.50    2.00
  10   3   3   17.50    1.50
  10   3   3   16.70    2.40
  11   3   3   81.29    4.70
  11   3   3   78.89    5.10
  11   3   3   79.39    5.40
  13   3   3   11.40    1.10
  14   3   3    0.70    0.30
  18  -4  -3    8.40    0.60
  17  -4  -3    0.50    0.30
 -17   4   3    0.60    0.50
  16  -4  -3   11.70    1.10
 -16   4   3   16.80    1.60
  15  -4  -3   63.39    4.30
  15  -4  -3   64.79    3.90
 -15   4   3   68.09    4.30
  14  -4  -3    2.40    0.60
  14  -4  -3    2.20    0.60
  13  -4  -3   41.30    3.30
  13  -4  -3   35.30    2.50
 -13   4   3   34.50    4.40
 -13   4   3   42.20    2.70
 -13   4   3   41.40    6.60
 -13   4   3   35.00    4.60
  12  -4  -3   17.90    1.40
  12  -4  -3   15.20    2.00
  12  -4  -3   16.50    1.40
 -12   4   3   12.70    2.70
 -12   4   3   19.20    1.50
 -12   4   3   14.50    2.80
 -12   4   3   17.20    3.40
  11  -4  -3   43.10    2.80
  11  -4  -3   41.00    2.80
 -11   4   3   49.50    4.60
 -11   4   3   46.10    2.90
 -11   4   3   54.29    4.50
 -11   4   3   49.10    5.50
 -10   4   3    6.30    1.80
 -10   4   3    2.60    1.20
 -10   4   3    2.70    1.30
  -9   4   3   97.09    6.80
  -9   4   3   97.29    7.60
  -9   4   3   97.29    6.60
  -8   4   3   23.90    3.00
  -8   4   3   32.30   17.90
  -8   4   3   25.40    2.60
  -8   4   3   24.10    2.50
  -7   4   3  251.97   13.70
  -7   4   3  255.57   13.70
  -7   4   3  237.28   14.40
  -6   4   3  106.39    7.00
  -6   4   3   92.79    6.10
  -6   4   3   92.99    6.50
  -6   4   3   94.29    5.80
  -5   4   3  317.57   31.70
  -5   4   3  278.77   18.80
  -5   4   3  317.07   16.30
  -5   4   3  337.77   18.30
  -5   4   3  309.57   16.40
  -4   4   3  666.13   33.90
  -4   4   3  644.84   34.50
  -4   4   3  624.84   34.00
  -4   4   3  763.82   36.80
  -4   4   3  675.63   48.10
  -3   4   3 2092.79   97.59
  -3   4   3 1794.92   94.79
  -3   4   3 1761.32  106.29
  -3   4   3 2051.09   94.39
  -3   4   3 1807.32   94.39
   2  -4  -3   81.89    5.10
  -2   4   3  102.49    5.50
  -2   4   3  103.19    7.90
  -2   4   3   95.19   11.60
  -2   4   3   97.69    5.30
  -2   4   3   81.19    5.40
   1  -4  -3   73.69    4.50
  -1   4   3   88.09   10.10
  -1   4   3   83.59    4.70
  -1   4   3   92.29    7.50
   0  -4  -3  644.84   34.00
   0   4   3  693.43   39.60
   0   4   3  711.53   38.10
   2   4   3  618.34   36.30
   3   4   3  391.76   25.20
   4   4   3   30.00    5.40
  -5  -4  -3  127.59    7.20
  -6  -4  -3   65.39    4.50
   7   4   3   38.40    2.50
   7   4   3   37.90    2.90
   7   4   3   39.30    3.20
   7   4   3   37.30    3.60
   7   4   3   39.90    3.50
   8   4   3   40.20    3.50
   8   4   3   42.40    2.70
   8   4   3   45.50    3.80
   8   4   3   39.60    3.80
   8   4   3   40.30    3.20
   8   4   3   41.80    3.40
  -9  -4  -3  162.38   11.90
   9   4   3  175.48   10.50
   9   4   3  170.88   11.90
   9   4   3  183.98   10.40
   9   4   3  181.98   10.80
  10   4   3   33.90    2.90
  10   4   3   32.40    3.10
  10   4   3   35.10    2.40
  11   4   3   17.30    2.90
  11   4   3   22.20    1.80
  11   4   3   24.40    2.40
  12   4   3   17.00    1.40
  13   4   3    2.50    0.50
  14   4   3    4.10    0.50
  18  -5  -3    1.80    0.30
 -18   5   3    3.40    1.00
  17  -5  -3    6.60    0.70
 -17   5   3    6.30    1.00
  16  -5  -3    6.10    0.80
  16  -5  -3    5.20    0.80
  15  -5  -3    6.30    0.90
  15  -5  -3    5.20    0.90
  14  -5  -3    2.70    0.60
  14  -5  -3    2.80    1.10
  14  -5  -3    4.70    0.80
 -14   5   3    4.30    0.90
 -14   5   3    5.60    2.40
 -14   5   3    1.30    4.00
 -14   5   3    8.60    2.50
  13  -5  -3  222.88   12.80
  13  -5  -3  243.18   12.70
  13  -5  -3  262.37   13.80
 -13   5   3  245.78   15.50
 -13   5   3  258.07   13.00
 -13   5   3  255.37   15.50
 -13   5   3  229.38   17.00
  12  -5  -3   82.79    4.70
  12  -5  -3   73.59    4.70
  12  -5  -3   72.79    6.90
 -12   5   3   86.59    6.90
 -12   5   3   81.49    7.80
 -12   5   3   92.79    4.90
 -12   5   3   86.29    6.70
  11  -5  -3   14.50    1.30
 -11   5   3   15.60    3.90
 -11   5   3   11.30    2.70
 -11   5   3   12.50    2.80
 -11   5   3   15.50    1.30
 -10   5   3   48.40    5.30
 -10   5   3   48.80    4.30
 -10   5   3   46.60    4.30
  -9   5   3  133.89    8.50
  -9   5   3  136.59    8.60
  -9   5   3  128.49    9.40
  -9   5   3  153.48   48.80
  -8   5   3    1.10    0.80
  -8   5   3    2.10    1.10
  -8   5   3    0.50   11.20
  -8   5   3    1.40    0.70
  -7   5   3  418.86   43.00
  -7   5   3  470.55   23.80
  -7   5   3  467.05   23.90
  -7   5   3  438.76   24.70
  -6   5   3  183.68   11.70
  -6   5   3  190.38   10.40
  -6   5   3  174.18   10.70
  -6   5   3  184.48   11.00
  -6   5   3  177.48   23.80
  -5   5   3  265.87   14.30
  -5   5   3  259.27   14.90
  -5   5   3  272.87   16.50
  -5   5   3  262.27   27.90
  -5   5   3  277.27   14.20
  -4   5   3  388.06   32.70
  -4   5   3  325.87   21.60
  -4   5   3  363.56   19.30
  -4   5   3  405.46   19.30
  -4   5   3  376.66   22.10
  -3   5   3  329.57   17.70
  -3   5   3  325.27   17.30
  -3   5   3  337.97   17.20
  -3   5   3  342.07   20.60
   2  -5  -3  178.28   10.80
  -2   5   3  200.38   10.80
  -2   5   3  211.68   10.80
  -2   5   3  200.98   19.00
  -2   5   3  212.88   14.40
  -2   5   3  216.48   11.00
   1  -5  -3  278.97   14.30
  -1   5   3  271.57   20.40
   0  -5  -3  264.77   14.40
   0   5   3  296.67   19.70
   0   5   3  285.27   20.40
  -1  -5  -3   31.40    2.30
   1   5   3   42.50    5.80
  -2  -5  -3  467.15   24.80
   2   5   3  517.15   31.40
   3   5   3  427.46   28.30
   4   5   3   96.89   10.80
   6   5   3   52.49    4.60
   6   5   3   56.09    3.80
   6   5   3   56.69    4.40
   6   5   3   56.19    4.10
   6   5   3   50.69    3.20
   7   5   3  157.08    9.10
   7   5   3  162.08    9.60
   7   5   3  141.49    9.10
   7   5   3  149.79    9.70
   7   5   3  156.48    8.90
   7   5   3  148.59    8.20
  -8  -5  -3  145.79   11.40
   8   5   3  178.58   10.90
   8   5   3  176.38   10.00
   8   5   3  169.38   10.30
   8   5   3  178.08    9.30
   8   5   3  173.38   10.10
   8   5   3  194.38   10.90
  -9  -5  -3   52.19    5.90
   9   5   3   58.29    4.10
   9   5   3   61.19    3.60
   9   5   3   53.89    4.20
   9   5   3   58.39    4.30
  10   5   3   21.20    2.40
  10   5   3   20.30    1.60
  10   5   3   20.40    2.10
  11   5   3   13.00    1.20
  11   5   3   12.00    1.50
  12   5   3    2.20    0.50
  13   5   3    0.90    0.30
  18  -6  -3    0.50    0.20
 -18   6   3    0.80    0.50
  17  -6  -3    2.80    0.50
 -17   6   3    1.70    0.80
  16  -6  -3   20.60    1.40
  16  -6  -3   18.30    1.50
 -16   6   3   15.70    1.80
  15  -6  -3   91.49    5.60
  15  -6  -3  101.89    5.40
 -15   6   3  101.89    5.90
  14  -6  -3  122.59    6.90
  14  -6  -3  136.99    7.70
  14  -6  -3  131.99    6.80
 -14   6   3  124.19    7.10
 -14   6   3  113.19   11.40
 -14   6   3  106.89    9.30
 -14   6   3  118.69    9.50
  13  -6  -3  114.89    6.90
  13  -6  -3  103.59    6.10
  13  -6  -3  109.99    6.00
 -13   6   3  109.99    8.40
 -13   6   3  114.39    6.40
 -13   6   3  107.29    8.40
 -13   6   3   96.19    9.70
  12  -6  -3    2.50    0.60
 -12   6   3    3.20    0.70
 -12   6   3    2.70    1.90
 -12   6   3    2.50    1.80
  11  -6  -3   44.40    3.10
 -11   6   3   55.69    3.30
 -11   6   3   56.89    5.00
 -11   6   3   54.49    4.90
 -11   6   3   48.40    8.40
 -10   6   3   90.19    6.30
 -10   6   3   76.09    7.30
 -10   6   3  116.99   34.20
 -10   6   3   86.69    6.40
  -9   6   3   93.69   28.80
  -9   6   3  101.99    6.80
  -9   6   3   94.79    7.70
  -9   6   3  103.99    7.00
  -8   6   3  103.29    6.70
  -8   6   3  147.59   26.60
  -8   6   3   98.69    7.60
  -8   6   3  103.29    6.80
  -7   6   3 1249.38   60.19
  -7   6   3 1166.18   61.29
  -7   6   3 1097.39   61.79
  -7   6   3 1207.48   60.39
  -7   6   3 1263.97   86.79
  -6   6   3  203.58   11.80
  -6   6   3  189.48   24.80
  -6   6   3  202.38   11.10
  -6   6   3  184.48   13.20
  -5   6   3   36.00    4.60
  -5   6   3   38.80    2.80
  -5   6   3   31.70    2.70
  -5   6   3   23.50   10.00
  -5   6   3   34.30    3.20
  -4   6   3  593.44   30.40
  -4   6   3  596.34   30.90
  -4   6   3  530.35   43.90
  -4   6   3  621.54   30.30
  -4   6   3  598.74   34.20
  -3   6   3  159.28    9.10
  -3   6   3  165.38   12.80
  -3   6   3  169.88    9.50
   2  -6  -3   81.79    5.30
  -2   6   3   94.19    5.40
  -2   6   3   95.39    8.90
   1  -6  -3  162.98    9.60
  -1   6   3  202.78   15.30
   0  -6  -3  191.58   11.10
   0   6   3  235.48   17.00
   0   6   3  212.48   17.80
  -1  -6  -3  710.33   36.70
   1   6   3  746.03   43.70
  -2  -6  -3  255.17   13.90
   2   6   3  279.17   20.60
   5   6   3   15.40    1.80
   5   6   3   17.90    2.60
   5   6   3   19.40    2.30
   5   6   3   19.20    2.20
   6   6   3    3.10    0.90
   6   6   3    3.30    1.10
   6   6   3    1.60    1.10
   6   6   3    2.90    0.50
   6   6   3    2.90    1.20
   6   6   3    1.90    0.90
   7   6   3   25.90    2.70
   7   6   3   24.80    1.80
   7   6   3   21.70    2.50
   7   6   3   26.10    3.00
   7   6   3   23.00    3.00
   7   6   3   25.80    2.50
  -8  -6  -3   47.20    5.80
   8   6   3   70.99    4.80
   8   6   3   61.89    4.40
   8   6   3   63.39    3.70
   8   6   3   60.59    4.50
   9   6   3   44.30    3.50
   9   6   3   46.00    2.90
   9   6   3   43.50    3.60
   9   6   3   50.89    3.80
  10   6   3   12.70    1.60
  10   6   3   12.50    1.20
  11   6   3   20.30    1.40
  11   6   3   18.80    1.80
 -18   7   3    6.20    1.00
  17  -7  -3    1.20    0.30
  17  -7  -3    1.70    0.50
  16  -7  -3  130.49    6.50
  16  -7  -3  122.79    6.70
 -16   7   3  110.19    7.00
  15  -7  -3   90.29    5.50
  15  -7  -3   81.29    4.50
  15  -7  -3   75.89    4.70
 -15   7   3   78.19    5.10
  14  -7  -3   35.80    2.30
  14  -7  -3   37.70    3.10
  14  -7  -3   36.60    2.60
 -14   7   3   36.80    2.80
 -14   7   3   27.50    4.70
 -14   7   3   33.80    4.90
 -14   7   3   40.70    7.30
  13  -7  -3   23.00    1.70
  13  -7  -3   25.90    2.00
 -13   7   3   25.40    3.80
 -13   7   3   23.40    2.10
 -13   7   3   28.10    5.30
 -13   7   3   19.90    3.70
  12  -7  -3  133.69    7.60
  12  -7  -3  132.29    7.80
 -12   7   3  152.88   11.00
 -12   7   3  133.19   11.60
 -12   7   3  151.58   10.30
[truncated: 4,238,208 more chars]
